# Supplementary material for: MPL W515L expression induces TGFβ secretion and leads to an increase in chemokinesis via phosphorylation of THOC5
Source: Oncotarget. 2016 Feb 23;7(10):10739–55. doi: 10.18632/oncotarget.7639 (PMC4905435; doi:10.18632/oncotarget.7639)
Supplement: Supplementary file 2 [file oncotarget-07-10739-s002.xlsx]

## Sheet: Cytoplasmic Proteome
Accession	Gene	Gene Symbol	Name	Run 1 Coverage	Run 1 Unique	Run 1 Peptides used	Run 2 Coverage	Run 2 Unique	Run 2 Peptides used	Run 3 Coverage	Run 3 Unique	Run 3 Peptides used	MPL W515L Run 1 Ratio	MPL W515L Run 1 P-val	MPL W515L Run 1 EF	MPL W515L Run 2 Ratio	MPL W515L Run 2 P-val	MPL W515L Run 2 EF	MPL W515L Run 3 Ratio	MPL W515L Run 3 P-val	MPL W515L Run 3 EF
ENSMUSP00000016771	ENSMUSG00000022443	Myh9	Myh9 Q8VDD5 "Myosin-9 (Myosin heavy chain 9)(Myosin heavy chain, non-muscle IIa)(Non-muscle myosin heavy chain IIa)(NMMHC II-a)(NMMHC-IIA)(Cellular myosin heavy chain, type A)(Non-muscle myosin heavy chain A)(NMMHC-A)"	0.8	559	154	0.824	565	154	0.7852	411	116	1.07747	0.0402014	1.07323	0.814293	1.10437e-11	1.0563	1.05017	0.103208	1.06015
ENSMUSP00000030187	ENSMUSG00000028465	Tln1	Tln1 P26039 "Talin-1 "	0.7226	437	114	0.7249	419	87	0.7092	409	114	1.41534	1.13572e-34	1.03888	1.46858	1.23673e-15	1.08081	1.17913	6.40908e-12	1.04298
ENSMUSP00000034834	ENSMUSG00000032294	Pkm2	Pkm2 P52480 "Pyruvate kinase isozymes M1/M2 (EC 2.7.1.40)(Pyruvate kinase muscle isozyme)"	0.9586	295	55	0.9134	205	50	0.9435	198	50	0.880971	0.000119595	1.06318	0.979232	0.706668	1.11789	0.885044	0.07285	1.14327
ENSMUSP00000024739	ENSMUSG00000023944	Hsp90ab1	Hsp90ab1 P11499 "Heat shock protein HSP 90-beta (Heat shock 84 kDa)(HSP 84)(HSP84)(Tumor-specific transplantation 84 kDa antigen)(TSTA)"	0.8785	331	41	0.8715	264	33	0.8964	319	34	1.1303	0.159346	1.18842	1.00197	0.965887	1.09724	1.00368	0.97692	1.29261
ENSMUSP00000052872	ENSMUSG00000025153	Fasn	Fasn P19096 "Fatty acid synthase (EC 2.3.1.85) [Includes [Acyl-carrier-protein] S-acetyltransferase(EC 2.3.1.38);[Acyl-carrier-protein] S-malonyltransferase(EC 2.3.1.39);3-oxoacyl-[acyl-carrier-protein] synthase(EC 2.3.1.41);3-oxoacyl-[acyl-carrier-protein] redu /.../EC 1.1.1.100);3-hydroxypalmitoyl-[acyl-carrier-protein] dehydratase(EC 4.2.1.61);Enoyl-[acyl-carrier-protein] reductase(EC 1.3.1.10…	0.6645	264	62	0.524	223	60	0.633	276	72	1.08891	0.00362234	1.05791	1.2552	2.873e-09	1.06728	1.1246	0.000165737	1.06063
ENSMUSP00000071486	ENSMUSG00000062825	Actg1	Actg1 P63260 "Actin, cytoplasmic 2 (Gamma-actin) [Contains Actin, cytoplasmic 2, N-terminally processed]"	0.92	307	14	0.9253	272	13	0.9227	272	13	1.26254	0.102845	1.33241	1.29447	0.138133	1.42478	0.954424	0.696073	1.28919
ENSMUSP00000079727	ENSMUSG00000063524	Eno1	Eno1 P17182 "Alpha-enolase (EC 4.2.1.11)(2-phospho-D-glycerate hydro-lyase)(Non-neural enolase)(NNE)(Enolase 1)"	0.977	285	33	0.9493	219	27	0.9263	218	24	0.851665	0.011288	1.12934	0.870692	0.0044546	1.09573	0.781258	0.00123547	1.1488
ENSMUSP00000030164	ENSMUSG00000028452	Vcp	Vcp Q01853 "Transitional endoplasmic reticulum ATPase (TER ATPase)(15S Mg(2+)-ATPase p97 subunit)(Valosin-containing protein)(VCP)"	0.8449	190	45	0.7816	163	35	0.7556	163	37	0.988428	0.747327	1.07503	0.980512	0.599214	1.07839	0.992088	0.887752	1.12
ENSMUSP00000046101	ENSMUSG00000034994	Eef2	Eef2 P58252 "Elongation factor 2 (EF-2)"	0.8555	245	47	0.7832	230	44	0.8566	245	45	1.01933	0.8054	1.16828	1.11855	0.00570553	1.08075	1.1281	0.156334	1.18354
ENSMUSP00000027123	ENSMUSG00000025980	Hspd1	Hspd1 P63038 "60 kDa heat shock protein, mitochondrial Precursor (Heat shock protein 60)(HSP-60)(Hsp60)(60 kDa chaperonin)(Chaperonin 60)(CPN60)(Mitochondrial matrix protein P1)(HSP-65)"	0.9058	229	48	0.897	226	38	0.8831	192	47	0.975826	0.775231	1.18716	1.0051	0.886995	1.07466	0.963002	0.694107	1.21145
ENSMUSP00000027438	ENSMUSG00000026234	Ncl	Ncl P09405 "Nucleolin (Protein C23)"	0.7383	208	59	0.7072	187	62	0.7468	178	55	1.0103	0.847638	1.11214	1.1559	5.50858e-07	1.05314	0.715219	1.08993e-08	1.10485
ENSMUSP00000015800	ENSMUSG00000015656	Hspa8	Hspa8 P63017 "Heat shock cognate 71 kDa protein (Heat shock 70 kDa protein 8)"	0.969	246	34	0.9118	202	39	0.9505	260	43	1.42402	8.2214e-08	1.11082	1.18178	5.10537e-05	1.07685	0.950661	0.539481	1.1796
ENSMUSP00000099475	ENSMUSG00000047126	Cltc	Cltc Q68FD5 "Clathrin heavy chain 1 "	0.6409	206	55	0.5612	177	57	0.6078	197	55	0.925982	0.0575201	1.0827	1.14624	0.000113466	1.068	1.10659	0.0546881	1.10894
ENSMUSP00000109938	ENSMUSG00000031328	Flna	Flna B7FAU9;B9EKP5;Q3U7N9;Q4FZG4;Q6KAM8;Q9JJ37 "Filamin, alpha ";"Filamin, alphaMCG21234, isoform CRA_b ;";"Putative uncharacterized protein Fragment ";"Flna protein Fragment ";"MFLJ00343 protein Fragment ";"Filamin Fragment "	0.4487	169	42	0.4164	165	38	0.438	156	38	1.11907	5.29752e-06	1.04439	0.975468	0.169081	1.03655	0.921729	0.037293	1.07943
ENSMUSP00000091921	ENSMUSG00000021270	Hsp90aa1	Hsp90aa1 P07901 "Heat shock protein HSP 90-alpha (Heat shock 86 kDa)(HSP 86)(HSP86)(Tumor-specific transplantation 86 kDa antigen)(TSTA)"	0.8076	294	37	0.7831	234	28	0.8718	266	32	1.14163	0.235651	1.24947	1.30971	0.000142493	1.13267	1.15865	0.468952	1.50639
ENSMUSP00000073289	ENSMUSG00000057666	Gm10481	Gm10481 P16858 "Glyceraldehyde-3-phosphate dehydrogenase (GAPDH)(EC 1.2.1.12)"	0.8279	236	5	0.905	217	24	0.8348	191	13	0.779227	0.195889	1.56288	0.960437	0.655689	1.20308	0.665666	0.0414128	1.47453
ENSMUSP00000025955	ENSMUSG00000024991	Eif3a	Eif3a P23116 "Eukaryotic translation initiation factor 3 subunit A (eIF3a)(Eukaryotic translation initiation factor 3 subunit 10)(eIF-3-theta)(eIF3 p167)(eIF3 p180)(eIF3 p185)(p162)(Centrosomin)"	0.7746	215	51	0.7827	208	52	0.7262	206	58	1.19351	9.12385e-08	1.05857	1.06519	0.0266578	1.05713	1.01197	0.833584	1.11944
ENSMUSP00000026459	ENSMUSG00000025393	Atp5b	Atp5b P56480 "ATP synthase subunit beta, mitochondrial Precursor (EC 3.6.3.14)"	0.8677	170	34	0.8885	153	29	0.9546	150	31	0.887606	0.0120904	1.09558	0.866722	0.00899908	1.1099	0.968647	0.666235	1.16105
ENSMUSP00000042457	ENSMUSG00000037742	Eef1a1	Eef1a1 P10126 "Elongation factor 1-alpha 1 (EF-1-alpha-1)(Eukaryotic elongation factor 1 A-1)(eEF1A-1)(Elongation factor Tu)(EF-Tu)"	0.9372	185	29	0.8442	189	29	0.803	194	32	0.924748	0.331884	1.17617	0.913853	0.677792	1.55181	1.16136	0.401272	1.4313
ENSMUSP00000113071	ENSMUSG00000031207	Msn	Msn P26041 "Moesin (Membrane-organizing extension spike protein)"	0.8596	122	32	0.8752	128	31	0.8891	115	25	0.858243	0.00137251	1.09275	0.799952	3.93211e-11	1.04632	0.655676	1.46771e-07	1.1264
ENSMUSP00000069432	ENSMUSG00000041638	Gcn1l1	Gcn1l1 B2RWW6;Q3U3Z4;Q3UHQ5;Q640Q4;Q6NV94;Q6PGM5;Q8BTM7;Q8CHH7 "GCN1 general control of amino-acid synthesis 1-like 1 (Yeast) ";"Putative uncharacterized protein Fragment ";"Putative uncharacterized protein ";"Gcn1l1 protein Fragment ";"Gcn1l1 protein ";"Gcn1l1 protein Fragment ";"Putative uncharacterized protein Fragment ";"MKIAA0219 protein Fragment "	0.4871	209	40	0.398	167	33	0.4058	187	40	0.98659	0.756568	1.09146	1.06589	0.210195	1.10699	1.16099	0.016959	1.12869
ENSMUSP00000031049	ENSMUSG00000013629	Cad	Cad O88862;Q80VF8;Q9CWQ9 "Aspartate transcarbamylase Fragment (EC 2.1.3.2)";"Cad-pending protein Fragment ";"Putative uncharacterized protein Fragment "	0.4539	171	36	0.3942	137	36	0.4027	141	35	1.02213	0.593695	1.08601	1.09314	0.0252527	1.08041	1.15047	0.032713	1.13647
ENSMUSP00000028222	ENSMUSG00000026864	Hspa5	Hspa5 P20029 "78 kDa glucose-regulated protein Precursor (GRP-78)(Heat shock 70 kDa protein 5)(Immunoglobulin heavy chain-binding protein)(BiP)"	0.8015	139	38	0.742	130	39	0.7603	120	36	1.35522	2.78319e-06	1.11797	1.6095	7.75176e-11	1.11425	1.075	0.172405	1.11114
ENSMUSP00000103012	ENSMUSG00000020917	Acly	Acly Q3UEA1;Q3UVY4;Q3V117;Q6P063;Q8VDM8;Q99K05 "Putative uncharacterized protein Fragment ";"Putative uncharacterized protein ";"ATP citrate lyasePutative uncharacterized protein ;";"Acly protein ";"Acly protein Fragment ";"Acly protein Fragment "	0.6376	127	34	0.574	100	35	0.5704	111	36	1.00021	0.996859	1.1114	1.09528	0.0165324	1.07609	0.95527	0.487806	1.14165
ENSMUSP00000084572	ENSMUSG00000007029	Vars	Vars Q9Z1Q9 "Valyl-tRNA synthetase (EC 6.1.1.9)(Valine--tRNA ligase)(ValRS)(Protein G7a)"	0.7086	177	43	0.5978	143	35	0.6318	153	37	0.976589	0.465932	1.06713	1.1215	0.00106546	1.0672	1.06919	0.0797176	1.07814
ENSMUSP00000020238	ENSMUSG00000020048	Hsp90b1	Hsp90b1 P08113 "Endoplasmin Precursor (Heat shock protein 90 kDa beta member 1)(94 kDa glucose-regulated protein)(GRP-94)(Endoplasmic reticulum resident protein 99)(ERp99)(Polymorphic tumor rejection antigen 1)(Tumor rejection antigen gp96)"	0.7843	143	42	0.6721	123	31	0.6434	122	32	1.06767	0.0396058	1.0642	1.24534	4.67579e-07	1.0726	1.07169	0.0364145	1.06672
ENSMUSP00000045841	ENSMUSG00000026615	Eprs	Eprs Q8CGC7 "Bifunctional aminoacyl-tRNA synthetase [Includes Glutamyl-tRNA synthetase(EC 6.1.1.17)(Glutamate--tRNA ligase)(GluRS);Prolyl-tRNA synthetase(EC 6.1.1.15)(Proline--tRNA ligase)(ProRS)]"	0.5999	154	39	0.5899	165	39	0.4974	123	37	1.03141	0.378911	1.07283	1.26952	1.78294e-08	1.06994	0.983784	0.699632	1.08906
ENSMUSP00000018851	ENSMUSG00000018707	Dync1h1	Dync1h1 Q9JHU4 "Cytoplasmic dynein 1 heavy chain 1 (Cytoplasmic dynein heavy chain 1)(Dynein heavy chain, cytosolic)"	0.4447	346	46	0.416	331	45	0.3764	299	43	1.03002	0.367868	1.06775	0.970918	0.446723	1.08062	1.15489	0.00137098	1.08845
ENSMUSP00000086626	ENSMUSG00000001924	Uba1	Uba1 Q02053 "Ubiquitin-like modifier-activating enzyme 1 (Ubiquitin-activating enzyme E1)(Ubiquitin-like modifier-activating enzyme 1 X)(Ubiquitin-activating enzyme E1 X)"	0.586	136	34	0.6389	126	33	0.6862	132	34	0.902215	0.000242153	1.0522	1.03106	0.293571	1.06008	0.977252	0.649027	1.10733
ENSMUSP00000025217	ENSMUSG00000024359	Hspa9	Hspa9 P38647 "Stress-70 protein, mitochondrial Precursor (75 kDa glucose-regulated protein)(GRP-75)(Heat shock 70 kDa protein 9)(Peptide-binding protein 74)(PBP74)(p66 MOT)(Mortalin)"	0.8115	120	35	0.7953	131	35	0.7482	90	28	0.975828	0.387801	1.05848	1.14877	0.000830609	1.07988	0.855731	0.000656069	1.08657
ENSMUSP00000121201	ENSMUSG00000021998	Lcp1	Lcp1 D3YVW8;D3YZ25;D3Z7D9;Q3TJX0;Q3U6N7;Q3U6Z1;Q3U9M7 "Putative uncharacterized protein Lcp1 ";"Putative uncharacterized protein Lcp1 ";"Putative uncharacterized protein Lcp1 ";"Putative uncharacterized protein ";"Putative uncharacterized protein ";"Putative uncharacterized protein ";"Putative uncharacterized protein "	0.8357	162	35	0.7927	171	30	0.7352	118	32	0.5802	4.78334e-08	1.17181	0.631849	7.43455e-06	1.18831	0.502613	1.67466e-10	1.1625
ENSMUSP00000002640	ENSMUSG00000002565	Scin	Scin Q60604 "Adseverin (Scinderin)(Gelsolin-like protein)"	0.8	117	34	0.7021	104	28	0.6685	70	19	0.418697	1.52142e-15	1.13366	0.361137	1.31252e-10	1.2315	0.448072	2.84589e-08	1.19964
ENSMUSP00000066068	ENSMUSG00000054808	Actn4	Actn4 P57780 "Alpha-actinin-4 (Non-muscle alpha-actinin 4)(F-actin cross-linking protein)"	0.7248	129	25	0.682	116	24	0.716	117	25	1.08178	0.00979176	1.05945	0.987001	0.610925	1.05388	0.850099	0.000142058	1.07704
ENSMUSP00000026495	ENSMUSG00000025428	Atp5a1	Atp5a1 Q03265 "ATP synthase subunit alpha, mitochondrial Precursor "	0.8137	140	1	0.8174	132	33	0.792	129	33	0.795606			0.874694	0.0154003	1.11242	1.02893	0.738718	1.18843
ENSMUSP00000001566	ENSMUSG00000001525	Tubb5	Tubb5 P99024 "Tubulin beta-5 chain "	0.768	184	4	0.7635	175	6	0.732	164	5	0.882597	0.616511	2.04156	0.880501	0.289057	1.31782	0.861125	0.39311	1.54351
ENSMUSP00000020630	ENSMUSG00000020361	Hspa4	Hspa4 Q61316 "Heat shock 70 kDa protein 4 (Heat shock 70-related protein APG-2)"	0.7862	117	33	0.7625	99	33	0.6793	94	33	1.18072	0.000592226	1.09283	1.23548	6.93786e-06	1.08366	0.962951	0.317659	1.0787
ENSMUSP00000027384	ENSMUSG00000026192	Atic	Atic Q9CWJ9 "Bifunctional purine biosynthesis protein PURH [Includes Phosphoribosylaminoimidazolecarboxamide formyltransferase(EC 2.1.2.3)(5-aminoimidazole-4-carboxamide ribonucleotide formyltransferase)(AICAR transformylase);IMP cyclohydrolase(EC 3.5.4.10)(Inos /.../e)(IMP synthase)(ATIC)]"	0.8446	112	30	0.8007	95	28	0.848	93	28	1.04057	0.788218	1.35031	0.985575	0.874802	1.20617	0.997784	0.981	1.20839
ENSMUSP00000080302	ENSMUSG00000062070	Pgk1	Pgk1 P09411 "Phosphoglycerate kinase 1 (EC 2.7.2.3)"	0.94	148	28	0.9185	110	25	0.8249	106	21	0.847448	0.0522337	1.18206	1.07824	0.0719574	1.0861	0.867704	0.348735	1.36136
ENSMUSP00000034441	ENSMUSG00000031960	Aars	Aars Q8BGQ7 "Alanyl-tRNA synthetase, cytoplasmic (EC 6.1.1.7)(Alanine--tRNA ligase)(AlaRS)"	0.7273	128	35	0.7035	120	34	0.6663	110	29	1.04993	0.254567	1.08918	1.30533	1.12675e-09	1.06621	0.961253	0.394607	1.09813
ENSMUSP00000022529	ENSMUSG00000021957	Tkt	Tkt P40142 "Transketolase (TK)(EC 2.2.1.1)(P68)"	0.6421	97	33	0.6292	97	31	0.6693	97	30	0.801075	7.7956e-06	1.08861	0.794766	2.1902e-07	1.07288	0.822239	0.00331658	1.13323
ENSMUSP00000036288	ENSMUSG00000034024	Cct2	Cct2 P80314 "T-complex protein 1 subunit beta (TCP-1-beta)(CCT-beta)"	0.9645	120	32	0.9009	99	34	0.9178	111	32	1.01554	0.835216	1.16182	1.08103	0.465204	1.23936	1.04098	0.602912	1.1688
ENSMUSP00000108241	ENSMUSG00000025261	Huwe1	Huwe1 Q7TMY8 "E3 ubiquitin-protein ligase HUWE1 (EC 6.3.2.-)(HECT, UBA and WWE domain-containing protein 1)(Upstream regulatory element-binding protein 1)(URE-binding protein 1)(URE-B1)(E3Histone)"	0.3299	245	34	0.2575	214	21	0.2623	222	21	0.945885	0.330556	1.12154	1.03083	0.512168	1.09955	1.2044	0.00144298	1.11022
ENSMUSP00000103267	ENSMUSG00000063229	Ldha	Ldha P06151 "L-lactate dehydrogenase A chain (LDH-A)(EC 1.1.1.27)(LDH muscle subunit)(LDH-M)"	0.8421	152	29	0.8061	123	20	0.7258	129	25	0.707357	0.074159	1.46558	0.821741	0.109315	1.27709	0.861767	0.535922	1.63058
ENSMUSP00000021443	ENSMUSG00000021048	Mthfd1	Mthfd1 Q922D8 "C-1-tetrahydrofolate synthase, cytoplasmic (C1-THF synthase) [Includes Methylenetetrahydrofolate dehydrogenase(EC 1.5.1.5);Methenyltetrahydrofolate cyclohydrolase(EC 3.5.4.9);Formyltetrahydrofolate synthetase(EC 6.3.4.3)]"	0.6834	110	35	0.6663	99	29	0.6545	112	32	0.972804	0.333627	1.05885	1.0583	0.0741897	1.0646	1.01356	0.77427	1.0996
ENSMUSP00000104308	ENSMUSG00000020899	Pfas	Pfas Q5SUR0 "Phosphoribosylformylglycinamidine synthase (FGAM synthase)(FGAMS)(EC 6.3.5.3)(Formylglycinamide ribotide amidotransferase)(FGARAT)(Formylglycinamide ribotide synthetase)"	0.531	121	29	0.4368	92	19	0.5123	103	23	1.07578	0.285247	1.14719	1.05305	0.157052	1.07632	1.06646	0.160052	1.09612
ENSMUSP00000028683	ENSMUSG00000027248	Pdia3	Pdia3 P27773 "Protein disulfide-isomerase A3 Precursor (EC 5.3.4.1)(Disulfide isomerase ER-60)(Endoplasmic reticulum resident protein 60)(ER protein 60)(ERp60)(Endoplasmic reticulum resident protein 57)(ER protein 57)(ERp57)(58 kDa microsomal protein)(p58)(58 kDa /.../se-regulated protein)"	0.7921	108	37	0.7762	103	35	0.798	97	32	0.996823	0.881485	1.04391	0.952809	0.0419569	1.04757	0.791037	1.7212e-05	1.09876
ENSMUSP00000084846	ENSMUSG00000030695	Aldoa	Aldoa P05064 "Fructose-bisphosphate aldolase A (EC 4.1.2.13)(Muscle-type aldolase)(Aldolase 1)"	0.8589	118	26	0.8565	89	22	0.7919	98	20	0.965578	0.538018	1.1225	0.985904	0.759119	1.09995	0.851867	0.0349776	1.15925
ENSMUSP00000026704	ENSMUSG00000025613	Cct8	Cct8 P42932 "T-complex protein 1 subunit theta (TCP-1-theta)(CCT-theta)"	0.688	90	32	0.615	70	26	0.6679	70	27	1.02311	0.616014	1.09636	1.18214	7.86657e-05	1.0759	1.06389	0.140028	1.08724
ENSMUSP00000000804	ENSMUSG00000000787	Ddx3x	Ddx3x Q62167 "ATP-dependent RNA helicase DDX3X (EC 3.6.1.-)(DEAD box protein 3, X-chromosomal)(DEAD box RNA helicase DEAD3)(mDEAD3)(Embryonic RNA helicase)(D1Pas1-related sequence 2)"	0.7764	104	27	0.7069	98	28	0.6526	84	25	1.04125	0.205131	1.06604	1.07605	0.0596455	1.0795	1.10663	0.0224242	1.08947
ENSMUSP00000093966	ENSMUSG00000071650	Ganab	Ganab Q8BHN3 "Neutral alpha-glucosidase AB Precursor (EC 3.2.1.84)(Glucosidase II subunit alpha)(Alpha-glucosidase 2)"	0.6409	112	33	0.536	89	26	0.5093	95	27	0.98743	0.924863	1.31138	1.05904	0.388405	1.1441	1.03756	0.572821	1.14194
ENSMUSP00000026122	ENSMUSG00000025130	P4hb	P4hb P09103 "Protein disulfide-isomerase Precursor (PDI)(EC 5.3.4.1)(Prolyl 4-hydroxylase subunit beta)(Cellular thyroid hormone-binding protein)(p55)(Endoplasmic reticulum resident protein 59)(ER protein 59)(ERp59)"	0.9332	128	34	0.8861	117	34	0.8212	84	30	1.05011	0.192681	1.0777	1.29516	2.334e-06	1.0962	0.893584	0.0992661	1.14466
ENSMUSP00000052020	ENSMUSG00000025278	Flnb	Flnb Q80X90 "Filamin-B (FLN-B)(Beta-filamin)(Actin-binding-like protein)(ABP-280-like protein)"	0.3932	140	30	0.3955	138	29	0.3171	123	23	0.657827	3.27007e-10	1.09638	0.603688	3.16785e-10	1.11534	0.615973	9.91227e-07	1.16195
ENSMUSP00000103185	ENSMUSG00000050812	AI314180	AI314180 Q6PDI5 "Proteasome-associated protein ECM29 homolog (Ecm29)"	0.5451	161	32	0.4263	118	28	0.4609	115	29	0.996432	0.943786	1.10811	1.11397	0.0319637	1.10287	1.12127	0.0649266	1.12977
ENSMUSP00000022842	ENSMUSG00000022234	Cct5	Cct5 P80316 "T-complex protein 1 subunit epsilon (TCP-1-epsilon)(CCT-epsilon)"	0.8133	95	29	0.8558	91	20	0.7819	75	22	0.969599	0.46815	1.08977	1.11845	0.0501335	1.11852	1.01791	0.764085	1.1291
ENSMUSP00000023684	ENSMUSG00000022962	Gart	Gart Q64737 "Trifunctional purine biosynthetic protein adenosine-3 [Includes Phosphoribosylamine--glycine ligase(EC 6.3.4.13)(Glycinamide ribonucleotide synthetase)(GARS)(Phosphoribosylglycinamide synthetase);Phosphoribosylformylglycinamidine cyclo-ligase(EC 6.3 /.../Phosphoribosyl-aminoimidazole synthetase)(AIR synthase)(AIRS);Phosphoribosylglycinamide formyltransferase(EC 2.1.2.2)(5'-phosphorib…	0.5485	113	28	0.5139	104	21	0.5574	102	29	1.05362	0.203269	1.08567	1.11624	0.0122382	1.0867	1.12099	0.0884144	1.14177
ENSMUSP00000106863	ENSMUSG00000026547	Tagln2	Tagln2 Q9WVA4 "Transgelin-2 (SM22-beta)"	0.9862	137	17	0.9309	119	18	0.8664	118	16	1.15968	0.173018	1.24634	1.04151	0.757557	1.31467	0.883337	0.389489	1.34755
ENSMUSP00000034966	ENSMUSG00000032399	Rpl4	Rpl4 Q9D8E6 "60S ribosomal protein L4 "	0.8616	137	28	0.8568	129	27	0.8043	114	21	1.03903	0.768469	1.30241	1.13592	0.095182	1.16344	0.952857	0.640153	1.23641
ENSMUSP00000029549	ENSMUSG00000027940	Tpm3	Tpm3 P21107 "Tropomyosin alpha-3 chain (Tropomyosin-3)(Gamma-tropomyosin)"	0.8911	102	4	0.8266	77	3	0.8629	73	3	1.46286	0.171141	1.96533	1.22497	0.259706	1.75186	0.798756	0.22715	1.75309
ENSMUSP00000093955	ENSMUSG00000071644	Eef1g	Eef1g Q9D8N0 "Elongation factor 1-gamma (EF-1-gamma)(eEF-1B gamma)"	0.8284	101	27	0.7918	95	26	0.7666	101	24	0.861729	0.0189883	1.1301	1.07479	0.347224	1.16776	1.03548	0.723897	1.22351
ENSMUSP00000031402	ENSMUSG00000029447	Cct6a	Cct6a P80317 "T-complex protein 1 subunit zeta (TCP-1-zeta)(CCT-zeta-1)"	0.7105	97	29	0.5883	90	26	0.6259	89	26	1.05791	0.175287	1.08644	1.08044	0.059151	1.08395	0.976307	0.626683	1.1055
ENSMUSP00000092697	ENSMUSG00000057738	Spna2	Spna2 P16546 "Spectrin alpha chain, brain (Spectrin, non-erythroid alpha chain)(Alpha-II spectrin)(Fodrin alpha chain)"	0.5004	184	32	0.4473	176	24	0.474	182	33	1.29073	4.26084e-10	1.05916	1.18867	0.00277848	1.11232	0.942365	0.19647	1.09607
ENSMUSP00000025979	ENSMUSG00000025007	Aldh18a1	Aldh18a1 Q9Z110 "Delta-1-pyrroline-5-carboxylate synthase (P5CS)(Aldehyde dehydrogenase family 18 member A1) [Includes Glutamate 5-kinase(GK)(EC 2.7.2.11)(Gamma-glutamyl kinase);Gamma-glutamyl phosphate reductase(GPR)(EC 1.2.1.41)(Glutamate-5-semialdehyde dehydrogen /.../lutamyl-gamma-semialdehyde dehydrogenase)]"	0.6025	94	28	0.5748	93	29	0.5396	97	25	0.868281	0.0150868	1.11805	1.20012	2.65523e-06	1.06581	0.852386	0.0351719	1.15912
ENSMUSP00000033683	ENSMUSG00000031320	Rps4x	Rps4x P62702 "40S ribosomal protein S4, X isoform "	0.8973	94	26	0.8517	84	22	0.8251	89	21	0.90318	0.221772	1.18224	1.12085	0.0487125	1.12008	1.13018	0.276233	1.25615
ENSMUSP00000001809	ENSMUSG00000022283	Pabpc1	Pabpc1 P29341 "Polyadenylate-binding protein 1 (Poly(A)-binding protein 1)(PABP-1)"	0.8003	147	21	0.8082	133	19	0.7563	137	20	1.19557	0.098873	1.2402	0.945771	0.440044	1.15993	1.15048	0.143038	1.21172
ENSMUSP00000032751	ENSMUSG00000030536	Iqgap1	Iqgap1 Q9JKF1 "Ras GTPase-activating-like protein IQGAP1 "	0.481	129	29	0.4719	144	33	0.4695	126	29	0.730302	3.52812e-09	1.07925	0.776631	0.000231738	1.13187	0.79186	9.86635e-05	1.11113
ENSMUSP00000001452	ENSMUSG00000001416	Cct3	Cct3 P80318 "T-complex protein 1 subunit gamma (TCP-1-gamma)(CCT-gamma)(Matricin)(mTRiC-P5)"	0.778	91	29	0.7743	96	31	0.844	91	29	1.05341	0.266017	1.09843	1.08492	0.0161318	1.06746	0.948521	0.362935	1.12433
ENSMUSP00000020562	ENSMUSG00000007739	Cct4	Cct4 P80315 "T-complex protein 1 subunit delta (TCP-1-delta)(CCT-delta)(A45)"	0.8794	88	26	0.8627	88	27	0.8219	80	24	1.05662	0.49048	1.17601	1.13526	0.0490763	1.13466	1.18577	0.00331632	1.11362
ENSMUSP00000124147	ENSMUSG00000039630	Hnrnpu	Hnrnpu Q3TS50;Q9R205 "Putative uncharacterized protein Fragment ";"Heterogenous nuclear ribonucleoprotein U Fragment "	0.604	118	30	0.623	110	26	0.5687	97	22	0.878819	0.0225257	1.11585	0.981525	0.4842	1.05558	0.875661	0.0253038	1.12152
ENSMUSP00000077705	ENSMUSG00000058655	Eif4b	Eif4b Q8BGD9 "Eukaryotic translation initiation factor 4B (eIF-4B)"	0.7741	92	24	0.7349	85	21	0.7038	83	23	1.06744	0.316377	1.14114	1.01893	0.564923	1.06972	0.898814	0.0314994	1.10111
ENSMUSP00000027601	ENSMUSG00000026355	Mcm6	Mcm6 P97311 "DNA replication licensing factor MCM6 (Mis5 homolog)"	0.6248	104	19	0.5847	89	20	0.5907	92	19	0.824423	5.88052e-05	1.08094	0.865544	0.000404934	1.07318	0.984456	0.832212	1.16545
ENSMUSP00000026470	ENSMUSG00000025403	Shmt2	Shmt2 Q3TFD0;Q99K87;Q9CZN7 "Serine hydroxymethyltransferase (EC 2.1.2.1)";"Serine hydroxymethyltransferase (EC 2.1.2.1)";"Serine hydroxymethyltransferase (EC 2.1.2.1)"	0.8591	83	23	0.8135	82	21	0.8353	81	19	0.85191	0.0124879	1.12996	0.97489	0.540731	1.08898	0.913781	0.140003	1.13054
ENSMUSP00000001460	ENSMUSG00000001424	Snd1	Snd1 Q78PY7 "Staphylococcal nuclease domain-containing protein 1 (p100 co-activator)(100 kDa coactivator)"	0.6857	118	28	0.6725	113	25	0.6978	123	29	0.942889	0.0605732	1.06355	1.05682	0.207773	1.09233	0.927822	0.0380898	1.07303
ENSMUSP00000076777	ENSMUSG00000023004	Tuba1b	Tuba1b P05213 "Tubulin alpha-1B chain (Tubulin alpha-2 chain)(Alpha-tubulin 2)(Alpha-tubulin isotype M-alpha-2)"	0.7317	114	8	0.7494	116	6				1.05006	0.867627	1.98809	0.891523	0.575667	1.63782
ENSMUSP00000059192	ENSMUSG00000041859	Mcm3	Mcm3 P25206 "DNA replication licensing factor MCM3 (DNA polymerase alpha holoenzyme-associated protein P1)(P1-MCM3)"	0.6453	98	24	0.67	88	24	0.5813	78	23	0.882681	0.00438999	1.08517	0.848927	0.00147263	1.09803	0.972634	0.303048	1.05608
ENSMUSP00000003912	ENSMUSG00000003814	Calr	Calr P14211 "Calreticulin Precursor (CRP55)(Calregulin)(HACBP)(Endoplasmic reticulum resident protein 60)(ERp60)"	0.8125	95	25	0.8269	86	23	0.738	72	20	0.690054	8.66585e-06	1.14588	0.670192	9.97525e-13	1.059	0.56579	4.86535e-12	1.08211
ENSMUSP00000099649	ENSMUSG00000059796	Eif4a1	Eif4a1 P60843 "Eukaryotic initiation factor 4A-I (eIF-4A-I)(eIF4A-I)(EC 3.6.1.-)(ATP-dependent RNA helicase eIF4A-1)"	0.968	135	24	0.8399	109	21	0.9384	132	25	1.12286	0.16798	1.18342	1.17268	0.0472809	1.17019	1.21015	0.0601732	1.2209
ENSMUSP00000001479	ENSMUSG00000001440	Kpnb1	Kpnb1 P70168 "Importin subunit beta-1 (Karyopherin subunit beta-1)(Nuclear factor p97)(Pore targeting complex 97 kDa subunit)(PTAC97)(SCG)"	0.484	93	23	0.4612	79	20	0.4646	83	22	1.05068	0.581819	1.20226	1.09675	0.0770702	1.10893	1.12561	0.0200499	1.10274
ENSMUSP00000111121	ENSMUSG00000045983	Eif4g1	Eif4g1 D3YWY7;Q3UQI5;Q3UZD9;Q6EVH9;Q6PD42;Q8BUW8;Q8K0J8;Q8R2V4 "Putative uncharacterized protein Eif4g1 ";"Putative uncharacterized protein Fragment ";"Putative uncharacterized protein Fragment ";"EIF4GI protein Fragment ";"Eif4g1 protein Fragment ";"Putative uncharacterized protein Fragment ";"Eif4g1 protein ";"Eif4g1 protein Fragment "	0.5194	156	31	0.5238	147	30	0.5044	153	31	1.16298	0.15157	1.23324	1.06635	0.0252003	1.05724	1.07016	0.0712054	1.07683
ENSMUSP00000016463	ENSMUSG00000016319	Slc25a5	Slc25a5 P51881 "ADP/ATP translocase 2 (Adenine nucleotide translocator 2)(ANT 2)(ADP,ATP carrier protein 2)(Solute carrier family 25 member 5)"	0.8557	96	11	0.7248	69	6	0.7248	82	10	0.910883	0.552441	1.40254	1.00686	0.925976	1.19713	0.996387	0.989141	1.79527
ENSMUSP00000116108	ENSMUSG00000068039	Tcp1	Tcp1 A8XUV6;Q62289;Q62290;Q62291;Q6LBL9;Q9QZ33;Q9QZ34;Q9QZ35;Q9QZ36 "T-complex protein 1 subunit alpha ";"T-complex polypeptide 1 Fragment ";"T-complex polypeptide 1 Fragment ";"T-complex polypeptide 1 Fragment ";"T-complex polypeptide 1 Fragment ";"T-complex polypeptide 1 Fragment ";"T-complex polypeptide 1 Fragment ";"T-complex polypeptide 1 Fragment ";"T-complex polypeptide 1 Fragment "	0.7266	78	23	0.7266	68	20	0.759	86	24	1.00988	0.833735	1.10074	1.26708	0.0383782	1.24938	1.07453	0.408936	1.19341
ENSMUSP00000024223	ENSMUSG00000023456	Tpi1	Tpi1 P17751 "Triosephosphate isomerase (TIM)(EC 5.3.1.1)(Triose-phosphate isomerase)"	0.8635	70	14	0.8675	64	14	0.8474	55	13	0.851121	0.0247648	1.14707	0.727659	1.15925e-05	1.10535	0.639757	0.000672946	1.23885
ENSMUSP00000032998	ENSMUSG00000030744	Rps3	Rps3 P62908 "40S ribosomal protein S3 "	0.8765	76	23	0.8848	63	20	0.8683	71	22	0.837864	0.00217398	1.11152	1.2015	0.00624195	1.13312	1.39441	0.023135	1.32612
ENSMUSP00000034097	ENSMUSG00000031672	Got2	Got2 P05202 "Aspartate aminotransferase, mitochondrial Precursor (mAspAT)(EC 2.6.1.1)(Transaminase A)(Glutamate oxaloacetate transaminase 2)(Fatty acid-binding protein)(FABP-1)(Plasma membrane-associated fatty acid-binding protein)(FABPpm)"	0.7302	79	15	0.7	74	15	0.6907	84	16	0.893679	0.0682238	1.12979	0.903133	0.0830867	1.12423	1.00566	0.924069	1.13201
ENSMUSP00000025918	ENSMUSG00000024966	Stip1	Stip1 Q60864 "Stress-induced-phosphoprotein 1 (STI1)(mSTI1)(Hsc70/Hsp90-organizing protein)(Hop)"	0.8158	100	28	0.8048	103	34	0.7716	88	22	0.927523	0.0429296	1.07537	0.882413	3.88162e-06	1.04713	0.652318	6.68613e-06	1.16121
ENSMUSP00000031617	ENSMUSG00000029614	Rpl6	Rpl6 P47911 "60S ribosomal protein L6 (TAX-responsive enhancer element-binding protein 107)(TAXREB107)"	0.8615	102	22	0.8142	94	21	0.8176	102	22	0.988428	0.906976	1.22715	1.09944	0.0590048	1.10381	0.964802	0.713847	1.22204
ENSMUSP00000114557	ENSMUSG00000054766	Set	Set A2BE92;A2BE93;Q9CRT3 "SET translocation Fragment ";"SET translocation Fragment ";"Putative uncharacterized protein Fragment "	0.8279	78	8	0.6713	76	6	0.6574	62	11	0.945632	0.554992	1.23775	0.875332	0.0905159	1.17767	0.731329	0.00326944	1.19911
ENSMUSP00000011896	ENSMUSG00000011752	Pgam1	Pgam1 Q9DBJ1 "Phosphoglycerate mutase 1 (EC 5.4.2.1)(EC 5.4.2.4)(EC 3.1.3.13)(Phosphoglycerate mutase isozyme B)(PGAM-B)(BPG-dependent PGAM 1)"	0.8465	76	18	0.7874	58	10	0.7717	65	11	0.703655	0.00465923	1.25586	0.861179	0.0414428	1.15263	0.741169	0.218925	1.66321
ENSMUSP00000099364	ENSMUSG00000034187	Nsf	Nsf P46460 "Vesicle-fusing ATPase (EC 3.6.4.6)(N-ethylmaleimide-sensitive fusion protein)(NEM-sensitive fusion protein)(Vesicular-fusion protein NSF)(Suppressor of K(+) transport growth defect 2)(Protein SKD2)"	0.7634	104	30	0.629	92	23	0.6667	97	27	1.38722	1.10475e-07	1.10052	1.5255	8.54926e-13	1.06187	1.07619	0.0514123	1.07673
ENSMUSP00000117987	ENSMUSG00000071866	Ppia	Ppia Q3TE63;Q3UAJ1;Q5SVY2;Q9CZK9 "Peptidyl-prolyl cis-trans isomerase (EC 5.2.1.8)";"Peptidyl-prolyl cis-trans isomerase (EC 5.2.1.8)";"Peptidyl-prolyl cis-trans isomerase (EC 5.2.1.8)";"Peptidyl-prolyl cis-trans isomerase (EC 5.2.1.8)"	0.872	141	9	0.9817	148	9	0.9756	126	11	1.10303	0.392041	1.28394	0.852416	0.0205266	1.13641	0.733841	0.116796	1.49427
ENSMUSP00000075067	ENSMUSG00000057113	Npm1	Npm1 Q61937 "Nucleophosmin (NPM)(Nucleolar phosphoprotein B23)(Numatrin)(Nucleolar protein NO38)"	0.75	91	23	0.774	79	19	0.6336	78	24	0.865628	0.0563415	1.16016	1.33967	0.000348081	1.14857	0.75753	6.58401e-05	1.12546
ENSMUSP00000073018	ENSMUSG00000039218	Srrm2	Srrm2 Q8BTI8 "Serine/arginine repetitive matrix protein 2 "	0.5842	268	17	0.5398	235	18	0.5176	239	14	1.0055	0.880832	1.07933	0.896837	0.293736	1.2362	0.956847	0.412422	1.11909
ENSMUSP00000023116	ENSMUSG00000022477	Aco2	Aco2 Q99KI0 "Aconitate hydratase, mitochondrial Precursor (Aconitase)(EC 4.2.1.3)(Citrate hydro-lyase)"	0.6526	90	25	0.5372	74	28	0.5564	76	26	0.878444	0.00403065	1.08776	0.870202	1.40648e-07	1.0413	0.932858	0.0970136	1.08658
ENSMUSP00000107927	ENSMUSG00000024120	Lrpprc	Lrpprc Q6PB66 "Leucine-rich PPR motif-containing protein, mitochondrial Precursor (130 kDa leucine-rich protein)(LRP 130)(mLRP130)"	0.551	117	21	0.4986	112	19	0.4928	109	24	0.76835	1.09291e-06	1.08312	0.901219	0.0576907	1.1138	1.01191	0.844882	1.13182
ENSMUSP00000049355	ENSMUSG00000036427	Gpi1	Gpi1 P06745 "Glucose-6-phosphate isomerase (GPI)(EC 5.3.1.9)(Phosphoglucose isomerase)(PGI)(Phosphohexose isomerase)(PHI)(Autocrine motility factor)(AMF)(Neuroleukin)(NLK)"	0.7634	97	22	0.6918	78	22	0.6649	81	20	0.738566	8.32852e-05	1.13721	0.874899	0.0462765	1.14025	0.779517	0.017621	1.22212
ENSMUSP00000123700	ENSMUSG00000032115	Hyou1	Hyou1 Q8VCI2 "Hyou1 protein "	0.6046	101	23	0.5806	96	29	0.5385	96	21	1.03044	0.591929	1.12113	1.18344	0.0345462	1.16794	0.908101	0.155851	1.14609
ENSMUSP00000005545	ENSMUSG00000005410	Mcm5	Mcm5 P49718 "DNA replication licensing factor MCM5 (CDC46 homolog)(P1-CDC46)"	0.6526	101	25	0.7016	87	25	0.718	99	30	0.856117	0.000519472	1.08334	0.857736	3.87603e-05	1.06503	0.949823	0.252142	1.09428
ENSMUSP00000029941	ENSMUSG00000028273	Pdlim5	Pdlim5 Q8CI51 "PDZ and LIM domain protein 5 (Enigma homolog)(Enigma-like PDZ and LIM domains protein)"	0.5398	79	17	0.4992	72	18	0.445	54	13	0.859177	0.175586	1.25488	0.803652	0.00144577	1.12922	0.819654	0.0288756	1.1908
ENSMUSP00000004375	ENSMUSG00000004264	Phb2	Phb2 O35129 "Prohibitin-2 (B-cell receptor-associated protein BAP37)(Repressor of estrogen receptor activity)"	0.9164	78	25	0.9465	64	19	0.9164	62	22	0.908166	0.166502	1.14952	1.04198	0.181616	1.06427	1.10213	0.237413	1.18094
ENSMUSP00000000642	ENSMUSG00000000628	Hk2	Hk2 O08528 "Hexokinase-2 (EC 2.7.1.1)(Hexokinase type II)(HK II)"	0.6412	99	17	0.5213	89	16	0.5322	90	14	1.31422	0.0375479	1.29103	0.86738	0.00551164	1.09814	0.892724	0.0182562	1.0951
ENSMUSP00000039657	ENSMUSG00000033161	Atp1a1	Atp1a1 Q8VDN2 "Sodium/potassium-transporting ATPase subunit alpha-1 Precursor (Na(+)/K(+) ATPase alpha-1 subunit)(EC 3.6.3.9)(Sodium pump subunit alpha-1)"	0.5152	78	23	0.4438	77	23	0.5152	86	22	0.960793	0.219524	1.06784	0.942536	0.0186099	1.04949	0.878392	0.00107277	1.07376
ENSMUSP00000032143	ENSMUSG00000030062	Rpn1	Rpn1 Q91YQ5 "Dolichyl-diphosphooligosaccharide--protein glycosyltransferase subunit 1 Precursor (EC 2.4.1.119)(Dolichyl-diphosphooligosaccharide--protein glycosyltransferase 67 kDa subunit)(Ribophorin-1)(Ribophorin I)(RPN-I)"	0.6875	63	21	0.597	60	17	0.5674	58	17	0.946315	0.142095	1.07822	0.959288	0.372039	1.1007	0.970101	0.430657	1.08285
ENSMUSP00000028062	ENSMUSG00000026728	Vim	Vim P20152 "Vimentin "	0.7318	67	22	0.6245	55	14	0.5236	40	13	0.826052	0.000640084	1.1043	0.673634	0.000496715	1.20378	0.7144	0.000135528	1.14243
ENSMUSP00000110314	ENSMUSG00000052459	Atp6v1a	Atp6v1a P50516 "V-type proton ATPase catalytic subunit A (V-ATPase subunit A)(EC 3.6.3.14)(Vacuolar proton pump subunit alpha)(V-ATPase 69 kDa subunit)"	0.7229	68	20	0.5397	58	16	0.5608	56	14	0.907925	0.00153428	1.05623	0.998791	0.97104	1.07234	1.02853	0.706769	1.17119
ENSMUSP00000007212	ENSMUSG00000006998	Psmd2	Psmd2 Q8VDM4 "26S proteasome non-ATPase regulatory subunit 2 (26S proteasome regulatory subunit RPN1)(26S proteasome regulatory subunit S2)(26S proteasome subunit p97)"	0.5936	77	23	0.609	95	20	0.6795	88	26	1.02184	0.675691	1.11145	1.09164	0.000684226	1.04636	0.988888	0.854711	1.13249
ENSMUSP00000041814	ENSMUSG00000041168	Lonp1	Lonp1 Q8CGK3 "Lon protease homolog, mitochondrial Precursor (EC 3.4.21.-)(Lon protease-like protein)(LONP)(Mitochondrial ATP-dependent protease Lon)(Serine protease 15)"	0.6396	101	24	0.7208	96	29	0.562	86	18	0.877259	0.00023305	1.06421	1.05022	0.321318	1.10451	0.903881	0.145723	1.1501
ENSMUSP00000054863	ENSMUSG00000051695	Pcbp1	Pcbp1 P60335 "Poly(rC)-binding protein 1 (Alpha-CP1)(Heterogeneous nuclear ribonucleoprotein E1)(hnRNP E1)"	0.6236	63	7	0.7275	68	5	0.7303	59	8	1.01174	0.835201	1.14042	0.998018	0.968284	1.13906	1.13953	0.0381897	1.12835
ENSMUSP00000020637	ENSMUSG00000020368	Canx	Canx P35564 "Calnexin Precursor "	0.6125	72	28	0.6041	64	24	0.5076	42	15	1.2593	7.54031e-05	1.10679	1.16598	0.00077024	1.0851	0.880403	0.00753919	1.09154
ENSMUSP00000025083	ENSMUSG00000006740	Kif5b	Kif5b Q61768 "Kinesin-1 heavy chain (Ubiquitous kinesin heavy chain)(UKHC)(Conventional kinesin heavy chain)"	0.4413	79	21	0.4725	64	16	0.4382	67	17	0.975935	0.506401	1.07799	0.941922	0.217993	1.10424	0.923602	0.141992	1.11525
ENSMUSP00000080354	ENSMUSG00000060036	Rpl3	Rpl3 P27659 "60S ribosomal protein L3 (J1 protein)"	0.7816	100	27	0.794	94	21	0.8263	101	28	0.95467	0.665041	1.24331	1.08828	0.181507	1.13595	1.01695	0.912014	1.36237
ENSMUSP00000032898	ENSMUSG00000030662	Ipo5	Ipo5 Q8BKC5 "Importin-5 (Imp5)(Importin subunit beta-3)(Karyopherin beta-3)(Ran-binding protein 5)(RanBP5)"	0.577	82	21	0.3783	67	14	0.3956	66	14	0.809226	0.00886251	1.16409	0.963001	0.556932	1.14461	1.08799	0.413052	1.24199
ENSMUSP00000095197	ENSMUSG00000024493	Lars	Lars Q8BMJ2 "Leucyl-tRNA synthetase, cytoplasmic (EC 6.1.1.4)(Leucine--tRNA ligase)(LeuRS)"	0.5127	110	21	0.5017	107	22	0.4907	88	21	1.01221	0.796922	1.10192	1.25472	0.00126684	1.13528	1.08391	0.0332233	1.07626
ENSMUSP00000048096	ENSMUSG00000037851	Iars	Iars Q8BU30 "Isoleucyl-tRNA synthetase, cytoplasmic (EC 6.1.1.5)(Isoleucine--tRNA ligase)(IleRS)(IRS)"	0.481	100	27	0.4461	103	25	0.4699	93	23	1.05353	0.297949	1.10621	1.51075	1.16439e-08	1.10411	1.29446	0.000230425	1.12955
ENSMUSP00000112259	ENSMUSG00000056201	Cfl1	Cfl1 P18760 "Cofilin-1 (Cofilin, non-muscle isoform)"	0.9518	83	14	0.8678	78	13	0.8976	76	14	0.836467	0.0188367	1.15468	0.709798	7.86228e-06	1.10563	0.528313	8.46706e-07	1.17097
ENSMUSP00000061227	ENSMUSG00000025791	Pgm2	Pgm2 Q9D0F9 "Phosphoglucomutase-1 (PGM 1)(EC 5.4.2.2)(Glucose phosphomutase 1)"	0.7722	81	20	0.5338	46	10	0.5943	49	14	0.882637	0.00403344	1.08288	1.04085	0.594527	1.17838	0.95956	0.714712	1.26954
ENSMUSP00000000505	ENSMUSG00000029730	Mcm7	Mcm7 Q61881 "DNA replication licensing factor MCM7 (CDC47 homolog)"	0.694	98	24	0.6662	92	21	0.6551	95	22	0.772291	2.28058e-05	1.10635	0.913659	0.0123294	1.07088	1.13323	0.00505678	1.08666
ENSMUSP00000018992	ENSMUSG00000018848	Rars	Rars Q9D0I9 "Arginyl-tRNA synthetase, cytoplasmic (EC 6.1.1.19)(Arginine--tRNA ligase)(ArgRS)"	0.6621	76	24	0.6076	66	22	0.5455	62	24	1.03729	0.351713	1.08295	1.25073	6.27802e-06	1.08102	1.01123	0.774443	1.08296
ENSMUSP00000011877	ENSMUSG00000020315	Spnb2	Spnb2 Q62261 "Spectrin beta chain, brain 1 (Spectrin, non-erythroid beta chain 1)(Beta-II spectrin)(Fodrin beta chain)(Embryonic liver fodrin)"	0.4207	163	23	0.3335	130	20	0.397	163	32	1.24714	0.000181365	1.10735	1.2333	0.00473986	1.14712	0.957986	0.237354	1.07538
ENSMUSP00000019323	ENSMUSG00000019179	Mdh2	Mdh2 P08249 "Malate dehydrogenase, mitochondrial Precursor (EC 1.1.1.37)"	0.7604	78	16	0.7189	68	15	0.716	72	15	0.983533	0.698065	1.0936	0.923473	0.0112145	1.06025	0.890104	0.297752	1.25973
ENSMUSP00000038555	ENSMUSG00000040618	Pck2	Pck2 Q8BH04 "Phosphoenolpyruvate carboxykinase [GTP], mitochondrial Precursor (PEPCK-M)(EC 4.1.1.32)(Phosphoenolpyruvate carboxylase)"	0.6327	83	18	0.6762	63	20	0.5262	56	16	0.831182	5.87144e-05	1.07638	0.942214	0.0930652	1.07299	0.82782	0.0146202	1.15714
ENSMUSP00000111297	ENSMUSG00000024456	Diap1	Diap1 O08808 "Protein diaphanous homolog 1 (Diaphanous-related formin-1)(DRF1)(p140mDIA)(mDIA1)"	0.5016	114	25	0.5705	106	24	0.4964	105	24	1.33547	1.15435e-06	1.09708	1.34564	8.47708e-06	1.11274	1.08679	0.177941	1.13193
ENSMUSP00000030456	ENSMUSG00000028693	Nasp	Nasp Q99MD9 "Nuclear autoantigenic sperm protein (NASP)"	0.5472	82	18	0.5032	63	15	0.4204	55	15	1.26466	0.0120422	1.19279	1.20191	0.0178506	1.15841	0.996079	0.94765	1.13437
ENSMUSP00000032078	ENSMUSG00000030007	Cct7	Cct7 P80313 "T-complex protein 1 subunit eta (TCP-1-eta)(CCT-eta)"	0.7665	96	23	0.7684	91	22	0.6985	75	22	1.00781	0.894921	1.12841	1.22549	3.67077e-06	1.07046	1.01763	0.771587	1.13157
ENSMUSP00000035105	ENSMUSG00000032518	Rpsa	Rpsa P14206 "40S ribosomal protein SA (Laminin receptor 1)(LamR)(37/67 kDa laminin receptor)(LRP/LR)(Laminin-binding protein precursor p40)(LBP/p40)(37 kDa laminin receptor precursor)(37LRP)(67 kDa laminin receptor)(67LR)(37 kDa oncofetal antigen)(OFA/iLRP)"	0.7085	72	13	0.6441	56	11	0.6881	54	11	0.869197	0.178249	1.23815	1.03208	0.752853	1.24279	1.22371	0.412423	1.69201
ENSMUSP00000023353	ENSMUSG00000022673	Mcm4	Mcm4 P49717 "DNA replication licensing factor MCM4 (CDC21 homolog)(P1-CDC21)"	0.6265	104	22	0.5661	90	17	0.6044	100	22	0.853391	0.0106084	1.12475	0.842919	0.000543852	1.08575	0.94058	0.203014	1.10183
ENSMUSP00000033176	ENSMUSG00000030884	Uqcrc2	Uqcrc2 Q9DB77 "Cytochrome b-c1 complex subunit 2, mitochondrial Precursor (Ubiquinol-cytochrome-c reductase complex core protein 2)(Core protein II)(Complex III subunit 2)"	0.7461	65	15	0.6623	48	11	0.7881	70	15	0.843776	0.000310905	1.07974	0.82019	0.00078711	1.09756	1.18062	0.0397861	1.17015
ENSMUSP00000003572	ENSMUSG00000029777	Gars	Gars Q9CZD3 "Glycyl-tRNA synthetase (EC 6.1.1.14)(Glycine--tRNA ligase)(GlyRS)(Diadenosine tetraphosphate synthetase)(AP-4-A synthetase)"	0.6324	105	24	0.6653	97	22	0.6145	102	20	0.948744	0.133039	1.0724	1.24308	5.21819e-05	1.09359	1.05379	0.382256	1.13042
ENSMUSP00000061851	ENSMUSG00000027597	Gm9826	Gm9826 P50247 "Adenosylhomocysteinase (AdoHcyase)(EC 3.3.1.1)(S-adenosyl-L-homocysteine hydrolase)(Liver copper-binding protein)(CUBP)"	0.6111	49	15	0.5417	51	15	0.5856	47	16	0.936889	0.156506	1.09789	1.04593	0.269089	1.08731	1.06642	0.248795	1.12099
ENSMUSP00000026427	ENSMUSG00000025366	Esyt1	Esyt1 Q3U7R1 "Extended synaptotagmin-1 (E-Syt1)(Membrane-bound C2 domain-containing protein)"	0.5137	83	21	0.5861	92	20	0.4661	73	15	0.776889	0.00186007	1.15756	0.717878	1.02986e-06	1.10334	0.723625	0.000245147	1.15293
ENSMUSP00000079888	ENSMUSG00000062867	Impdh2	Impdh2 P24547 "Inosine-5'-monophosphate dehydrogenase 2 (IMP dehydrogenase 2)(IMPDH 2)(IMPD 2)(EC 1.1.1.205)(IMPDH-II)"	0.6226	68	17	0.6051	48	15	0.6498	63	17	1.04975	0.233079	1.0866	0.931825	0.00435665	1.04562	0.859139	0.00717657	1.11017
ENSMUSP00000032992	ENSMUSG00000030738	Eif3c	Eif3c Q8R1B4 "Eukaryotic translation initiation factor 3 subunit C (eIF3c)(Eukaryotic translation initiation factor 3 subunit 8)(eIF3 p110)"	0.4962	84	21	0.472	84	19	0.4446	71	17	1.12987	0.0778992	1.14689	1.08309	0.0400517	1.07872	0.997825	0.965067	1.10932
ENSMUSP00000101669	ENSMUSG00000028811	Yars	Yars Q91WQ3 "Tyrosyl-tRNA synthetase, cytoplasmic (EC 6.1.1.1)(Tyrosyl--tRNA ligase)(TyrRS)"	0.6755	69	20	0.6862	70	24	0.7181	60	21	1.13652	0.0436228	1.13192	1.41562	8.51145e-10	1.075	1.02629	0.590332	1.10399
ENSMUSP00000075175	ENSMUSG00000056076	Eif3b	Eif3b Q8CIJ3 "Eif3b protein "	0.4479	70	15	0.4283	68	14	0.516	87	23	0.973184	0.361269	1.06401	1.10777	0.0189723	1.08605	1.11328	0.103099	1.13982
ENSMUSP00000105321	ENSMUSG00000021595	Nsun2	Nsun2 Q1HFZ0 "tRNA (cytosine-5-)-methyltransferase NSUN2 (EC 2.1.1.29)(NOL1/NOP2/Sun domain family member 2)(Myc-induced SUN domain-containing protein)"	0.539	58	20	0.5165	51	18	0.5046	48	16	1.12971	0.200653	1.21234	1.10522	0.259674	1.19845	1.13343	0.0835521	1.15487
ENSMUSP00000112897	ENSMUSG00000040675	Mthfd1l	Mthfd1l Q3V3R1 "Monofunctional C1-tetrahydrofolate synthase, mitochondrial Precursor (EC 6.3.4.3)(Formyltetrahydrofolate synthetase)"	0.5517	93	20	0.6643	93	21				0.925616	0.0956393	1.09665	1.01026	0.826409	1.10086
ENSMUSP00000120976	ENSMUSG00000025745	Hadha	Hadha Q8BMS1 "Trifunctional enzyme subunit alpha, mitochondrial Precursor (TP-alpha) [Includes Long-chain enoyl-CoA hydratase(EC 4.2.1.17);Long chain 3-hydroxyacyl-CoA dehydrogenase(EC 1.1.1.211)]"	0.5623	86	25	0.5727	82	24	0.5583	83	23	0.881575	0.00774071	1.09364	0.932492	0.051222	1.07284	0.960609	0.194441	1.06426
ENSMUSP00000112104	ENSMUSG00000021546	Hnrnpk	Hnrnpk P61979 "Heterogeneous nuclear ribonucleoprotein K (hnRNP K)"	0.7608	83	20	0.7328	69	17	0.6983	83	16	1.06541	0.322169	1.13936	1.02454	0.598734	1.10048	1.07502	0.452707	1.22135
ENSMUSP00000121358	ENSMUSG00000056999	Ide	Ide Q9JHR7 "Insulin-degrading enzyme (EC 3.4.24.56)(Insulin protease)(Insulinase)(Insulysin)"	0.6059	97	19	0.4894	89	20	0.5025	93	26	0.82746	0.00646457	1.13794	0.927315	0.00871646	1.05551	0.775864	0.00319148	1.17383
ENSMUSP00000101862	ENSMUSG00000028656	Cap1	Cap1 P40124 "Adenylyl cyclase-associated protein 1 (CAP 1)"	0.7511	93	21	0.7679	73	18	0.6899	77	19	1.33229	0.00133549	1.17426	1.39515	0.00680509	1.25635	0.958643	0.625423	1.19562
ENSMUSP00000099962	ENSMUSG00000062647	Rpl7a	Rpl7a P12970 "60S ribosomal protein L7a (Surfeit locus protein 3)"	0.7932	65	22	0.6767	65	21	0.812	62	19	1.04645	0.445611	1.12917	1.19178	0.0317611	1.17177	0.961861	0.612229	1.1716
ENSMUSP00000006137	ENSMUSG00000005981	Trap1	Trap1 Q9CQN1 "Heat shock protein 75 kDa, mitochondrial Precursor (HSP 75)(Tumor necrosis factor type 1 receptor-associated protein)(TRAP-1)(TNFR-associated protein 1)"	0.5935	79	18	0.5127	62	11	0.4788	70	13	0.964712	0.484008	1.11176	0.835601	0.00076678	1.08767	0.971749	0.614722	1.12845
ENSMUSP00000030665	ENSMUSG00000028851	Nudc	Nudc O35685 "Nuclear migration protein nudC (Nuclear distribution protein C homolog)(Silica-induced gene 92 protein)(SIG-92)"	0.9187	57	18	0.8193	51	15	0.8072	50	13	1.06896	0.161112	1.1008	0.946439	0.265614	1.10719	0.99379	0.937444	1.1862
ENSMUSP00000099685	ENSMUSG00000068739	Sars	Sars Q8C483;Q8CEH3 "Putative uncharacterized proteinSeryl-aminoacyl-tRNA synthetaseSeryl-aminoacyl-tRNA synthetase, isoform CRA_b ;;";"Putative uncharacterized protein Fragment "	0.569	78	20	0.7015	77	19	0.5765	53	16	1.00815	0.844804	1.08943	1.24788	0.00078417	1.12235	0.87079	0.239512	1.27215
ENSMUSP00000095433	ENSMUSG00000066036	Ubr4	Ubr4 A2AN08 "E3 ubiquitin-protein ligase UBR4 (EC 6.3.2.-)(N-recognin-4)(Zinc finger UBR1-type protein 1)(p600)"	0.2552	222	21	0.2571	223	23	0.2477	234	20	0.936078	0.329904	1.14796	1.08077	0.15221	1.11473	1.17234	0.0114679	1.12629
ENSMUSP00000000756	ENSMUSG00000000740	Rpl13	Rpl13 P47963 "60S ribosomal protein L13 (A52)"	0.9289	69	16	0.8389	63	18	0.8673	68	12	1.09413	0.367986	1.22939	1.09695	0.466514	1.29968	1.37398	0.214311	1.69993
ENSMUSP00000071054	ENSMUSG00000002102	Psmc3	Psmc3 O88685 "26S protease regulatory subunit 6A (Proteasome 26S subunit ATPase 3)(26S proteasome AAA-ATPase subunit RPT5)(Tat-binding protein 1)(TBP-1)"	0.8529	64	21	0.733	48	19	0.7376	56	19	1.07284	0.0961088	1.08762	1.06351	0.309422	1.13166	0.98363	0.638487	1.07526
ENSMUSP00000104253	ENSMUSG00000078812	Eif5a	Eif5a P63242 "Eukaryotic translation initiation factor 5A-1 (eIF-5A-1)(eIF-5A1)(Eukaryotic initiation factor 5A isoform 1)(eIF-5A)(eIF-4D)"	0.8312	64	9	0.7208	50	9	0.8052	52	9	1.06734	0.361249	1.16789	1.00124	0.977458	1.10281	0.816791	0.162921	1.35484
ENSMUSP00000035743	ENSMUSG00000033059	Pygb	Pygb Q8CI94 "Glycogen phosphorylase, brain form (EC 2.4.1.1)"	0.5386	80	14	0.5421	59	14	0.4508	58	15	0.820558	0.000387679	1.09435	0.89479	0.0436955	1.11349	1.03751	0.534841	1.13217
ENSMUSP00000004327	ENSMUSG00000031400	G6pdx	G6pdx Q00612 "Glucose-6-phosphate 1-dehydrogenase X (G6PD)(EC 1.1.1.49)"	0.6718	75	19	0.6019	65	18	0.6175	68	17	0.79447	1.43044e-05	1.08562	0.717843	4.37172e-05	1.13709	0.878071	0.0976387	1.16963
ENSMUSP00000048491	ENSMUSG00000040952	Rps19	Rps19 Q9CZX8 "40S ribosomal protein S19 "	0.9241	73	14	0.8917	74	13	0.9034	78	13	1.03493	0.676982	1.19009	0.961439	0.13713	1.05526	1.02352	0.804175	1.22115
ENSMUSP00000039110	ENSMUSG00000036371	Serbp1	Serbp1 Q9CY58 "Plasminogen activator inhibitor 1 RNA-binding protein (PAI1 RNA-binding protein 1)(PAI-RBP1)(SERPINE1 mRNA-binding protein 1)"	0.801	86	21	0.7912	78	20	0.8305	85	17	1.06452	0.34565	1.14457	1.04114	0.204812	1.06637	0.933789	0.328208	1.15488
ENSMUSP00000029266	ENSMUSG00000027712	Anxa5	Anxa5 P48036 "Annexin A5 (Annexin-5)(Annexin V)(Lipocortin V)(Endonexin II)(Calphobindin I)(CBP-I)(Placental anticoagulant protein I)(PAP-I)(Placental anticoagulant protein 4)(PP4)(Thromboplastin inhibitor)(Vascular anticoagulant-alpha)(VAC-alpha)(Anchorin CII)"	0.9373	60	21	0.8276	57	19	0.7649	50	21	1.25853	0.002738	1.15075	1.04554	0.344133	1.10109	1.44298	0.00761486	1.29407
ENSMUSP00000069004	ENSMUSG00000063457	Rps15	Rps15 P62843 "40S ribosomal protein S15 (RIG protein)"	0.8414	73	11	0.8207	61	10	0.8	53	7	0.997003	0.981289	1.32057	0.961915	0.661996	1.21451	1.163	0.60864	1.98235
ENSMUSP00000030381	ENSMUSG00000028633	Ctps	Ctps P70698 "CTP synthase 1 (EC 6.3.4.2)(UTP--ammonia ligase 1)(CTP synthetase 1)"	0.5195	37	14	0.5245	37	13	0.3824	36	9	1.14485	0.158085	1.21542	1.26429	0.000124792	1.09635	1.27642	0.0125353	1.19202
ENSMUSP00000033012	ENSMUSG00000030754	Copb1	Copb1 Q9JIF7 "Coatomer subunit beta (Beta-coat protein)(Beta-COP)"	0.4481	64	17	0.426	59	12	0.4008	60	12	0.93777	0.315328	1.14042	1.04095	0.350216	1.09476	0.930418	0.562731	1.30472
ENSMUSP00000022369	ENSMUSG00000021823	Vcl	Vcl Q64727 "Vinculin (Metavinculin)"	0.5553	98	20	0.637	129	22	0.4784	96	21	0.979506	0.685189	1.11102	1.00406	0.898746	1.06754	1.06934	0.341031	1.15417
ENSMUSP00000007708	ENSMUSG00000007564	Ppp2r1a	Ppp2r1a Q76MZ3 "Serine/threonine-protein phosphatase 2A 65 kDa regulatory subunit A alpha isoform (PP2A subunit A isoform PR65-alpha)(PP2A subunit A isoform R1-alpha)"	0.5705	60	14	0.5161	57	11	0.5603	56	12	0.993209	0.928058	1.17338	1.00324	0.936819	1.09285	1.04898	0.384047	1.12311
ENSMUSP00000004554	ENSMUSG00000012848	Rps5	Rps5 P97461 "40S ribosomal protein S5 [Contains 40S ribosomal protein S5, N-terminally processed]"	0.8333	95	14	0.8775	79	12	0.8676	73	11	0.954537	0.52475	1.16871	0.950873	0.442369	1.14928	0.989017	0.909705	1.23558
ENSMUSP00000030769	ENSMUSG00000028932	Psmc2	Psmc2 P46471 "26S protease regulatory subunit 7 (Proteasome 26S subunit ATPase 2)(26S proteasome AAA-ATPase subunit RPT1)(Protein MSS1)"	0.7389	77	19	0.6611	56	19	0.6147	50	17	0.996377	0.938806	1.10292	1.02484	0.762484	1.18295	1.01001	0.888732	1.1602
ENSMUSP00000061923	ENSMUSG00000002870	Mcm2	Mcm2 P97310 "DNA replication licensing factor MCM2 (Minichromosome maintenance protein 2 homolog)(Nuclear protein BM28)"	0.6095	89	19	0.4381	72	19	0.4889	73	17	0.876806	0.000278095	1.06333	0.900543	0.00192788	1.06256	1.02262	0.583478	1.08842
ENSMUSP00000101300	ENSMUSG00000028964	Park7	Park7 Q99LX0 "Protein DJ-1 (Parkinson disease protein 7 homolog)"	0.7725	45	14	0.7619	32	10	0.7672	40	13	0.910172	0.280911	1.19806	0.83982	0.0019996	1.09625	0.819129	0.0510576	1.22215
ENSMUSP00000071616	ENSMUSG00000043716	Rpl7	Rpl7 P14148 "60S ribosomal protein L7 "	0.8815	87	19	0.8778	87	22	0.7556	76	21	0.907012	0.180632	1.15861	1.26876	0.00381877	1.16448	1.04335	0.64637	1.20927
ENSMUSP00000037858	ENSMUSG00000024965	Fermt3	Fermt3 Q8K1B8 "Fermitin family homolog 3 (Unc-112-related protein 2)(Kindlin-3)"	0.4692	47	16	0.5263	54	12	0.5699	72	18	1.45262	0.000449171	1.19481	1.08905	0.542602	1.34826	1.17731	0.0950082	1.21508
ENSMUSP00000109793	ENSMUSG00000052337	Immt	Immt Q8CAQ8 "Mitochondrial inner membrane protein (Mitofilin)"	0.5954	95	22	0.5006	72	21	0.4905	63	13	1.11493	0.00332534	1.07074	1.03726	0.412494	1.09547	0.904258	0.145586	1.15131
ENSMUSP00000063744	ENSMUSG00000032423	Syncrip	Syncrip Q7TMK9 "Heterogeneous nuclear ribonucleoprotein Q (hnRNP Q)(Synaptotagmin-binding, cytoplasmic RNA-interacting protein)(Glycine- and tyrosine-rich RNA-binding protein)(GRY-RBP)(NS1-associated protein 1)(pp68)"	0.7438	102	20	0.7349	102	18	0.6459	83	18	1.09102	0.148986	1.12886	1.11678	0.0140511	1.08889	0.926526	0.0991656	1.09671
ENSMUSP00000010239	ENSMUSG00000010095	Slc3a2	Slc3a2 P10852 "4F2 cell-surface antigen heavy chain (4F2hc)(CD98 antigen)"	0.7433	72	18	0.5913	82	18	0.6008	61	18	0.818114	2.77056e-05	1.07758	1.00882	0.842172	1.09596	0.833925	0.0104288	1.1424
ENSMUSP00000062996	ENSMUSG00000021218	Gdi2	Gdi2 Q61598 "Rab GDP dissociation inhibitor beta (Rab GDI beta)(Guanosine diphosphate dissociation inhibitor 2)(GDI-2)(GDI-3)"	0.7753	72	14	0.7348	62	16	0.7573	62	17	1.03763	0.772809	1.31086	1.06941	0.407494	1.18359	1.06369	0.572599	1.25513
ENSMUSP00000026576	ENSMUSG00000025503	Taldo1	Taldo1 Q93092 "Transaldolase (EC 2.2.1.2)"	0.7537	64	19	0.73	66	19	0.8101	66	21	0.821864	0.00227889	1.12305	0.766273	4.26207e-07	1.07542	0.694029	2.78674e-05	1.15166
ENSMUSP00000031061	ENSMUSG00000029169	Dhx15	Dhx15 O35286 "Putative pre-mRNA-splicing factor ATP-dependent RNA helicase DHX15 (EC 3.6.1.-)(DEAH box protein 15)"	0.439	58	18	0.4465	62	18	0.4201	55	15	1.01742	0.763347	1.12649	1.08034	0.228221	1.13933	1.07147	0.2354	1.12685
ENSMUSP00000034756	ENSMUSG00000032231	Anxa2	Anxa2 P07356 "Annexin A2 (Annexin-2)(Annexin II)(Lipocortin II)(Calpactin-1 heavy chain)(Calpactin I heavy chain)(Chromobindin-8)(p36)(Protein I)(Placental anticoagulant protein IV)(PAP-IV)"	0.7817	49	19	0.6519	44	14	0.6313	40	13	0.74692	1.13421e-05	1.10764	1.13817	0.0127344	1.1017	0.492042	4.85033e-07	1.17227
ENSMUSP00000026425	ENSMUSG00000025364	Pa2g4	Pa2g4 P50580 "Proliferation-associated protein 2G4 (Proliferation-associated protein 1)(Protein p38-2G4)(Mpp1)(IRES-specific cellular trans-acting factor 45 kDa)(ITAF45)"	0.6701	64	22	0.764	55	20	0.6472	52	19	1.02315	0.724103	1.14267	1.1816	0.0623982	1.19292	0.983398	0.886561	1.27745
ENSMUSP00000022322	ENSMUSG00000021794	Glud1	Glud1 P26443 "Glutamate dehydrogenase 1, mitochondrial Precursor (GDH 1)(EC 1.4.1.3)"	0.6111	63	13	0.6595	59	13	0.6165	52	10	0.83373	0.00133803	1.1001	0.792921	0.00015838	1.09803	0.849714	0.134375	1.25099
ENSMUSP00000113771	ENSMUSG00000040940	Arhgef1	Arhgef1 D3YVJ9 "Putative uncharacterized protein Arhgef1 "	0.5225	91	15	0.4006	65	13	0.418	92	17	0.936301	0.0878946	1.07999	0.924428	0.357127	1.19577	0.907629	0.174271	1.15547
ENSMUSP00000027810	ENSMUSG00000026526	Fh1	Fh1 P97807 "Fumarate hydratase, mitochondrial Precursor (Fumarase)(EC 4.2.1.2)(EF-3)"	0.8067	68	18	0.8402	65	19	0.7732	57	18	0.925947	0.0935262	1.09568	1.00596	0.88976	1.09287	1.00583	0.943263	1.18521
ENSMUSP00000119603	ENSMUSG00000038845	1700071K01Rik	1700071K01Rik Q3V2K0;Q5SQG5 "MCG48927Putative uncharacterized proteinRIKEN cDNA 1700071K01 gene ;;";"Prohibitin Fragment "	0.9301	72	14	0.9559	57	13	0.8493	63	12	0.967504	0.692714	1.19314	0.92149	0.458912	1.26423	0.929731	0.44604	1.22496
ENSMUSP00000111415	ENSMUSG00000022789	Dnm1l	Dnm1l Q8K1M6 "Dynamin-1-like protein (EC 3.6.5.5)(Dynamin-related protein 1)(Dynamin family member proline-rich carboxyl-terminal domain less)(Dymple)"	0.6564	79	17				0.6173	70	18	0.917896	0.195746	1.14398				1.02131	0.688805	1.1154
ENSMUSP00000032949	ENSMUSG00000030707	Coro1a	Coro1a O89053 "Coronin-1A (Coronin-like protein p57)(Coronin-like protein A)(Clipin-A)(Tryptophan aspartate-containing coat protein)(TACO)"	0.6486	55	15	0.5575	50	13	0.6269	56	16	0.695996	1.13604e-05	1.12444	0.662295	6.99213e-05	1.1583	0.639245	0.000248007	1.22128
ENSMUSP00000021595	ENSMUSG00000021178	Psmc1	Psmc1 P62192 "26S protease regulatory subunit 4 (P26s4)(Proteasome 26S subunit ATPase 1)(26S proteasome AAA-ATPase subunit RPT2)"	0.6818	52	16	0.7364	70	14	0.7114	51	16	0.971141	0.59566	1.12198	1.02713	0.666982	1.14033	1.09076	0.072602	1.10062
ENSMUSP00000029722	ENSMUSG00000028081	Rps3a	Rps3a P97351 "40S ribosomal protein S3a (Protein TU-11)"	0.803	94	17	0.8371	78	18	0.7727	62	18	0.979464	0.678241	1.10972	1.06467	0.460645	1.19143	0.999728	0.997146	1.16873
ENSMUSP00000018437	ENSMUSG00000018293	Pfn1	Pfn1 P62962 "Profilin-1 (Profilin I)"	0.7571	52	10	0.7071	41	10	0.7	46	9	1.16507	0.169001	1.25996	1.30696	0.438431	2.11049	1.19978	0.356978	1.5368
ENSMUSP00000080854	ENSMUSG00000058558	Rpl5	Rpl5 P47962 "60S ribosomal protein L5 "	0.8316	84	18	0.6801	68	18	0.7576	66	15	1.02645	0.597194	1.1077	1.08137	0.330158	1.17898	0.905058	0.0765192	1.1184
ENSMUSP00000110103	ENSMUSG00000004980	Hnrnpa2b1	Hnrnpa2b1 O88569 "Heterogeneous nuclear ribonucleoproteins A2/B1 (hnRNP A2/B1)"	0.5291	48	11	0.6578	53	11	0.6117	49	10	1.10502	0.0153161	1.07919	0.968356	0.527822	1.11576	0.816121	0.0065464	1.13961
ENSMUSP00000031766	ENSMUSG00000029752	Asns	Asns Q61024 "Asparagine synthetase [glutamine-hydrolyzing] (EC 6.3.5.4)(Glutamine-dependent asparagine synthetase)"	0.7362	71	16	0.6114	58	16	0.6007	53	14	1.13245	0.0115102	1.09649	1.44132	0.000512453	1.19348	0.893606	0.0310213	1.10571
ENSMUSP00000105602	ENSMUSG00000055762	Eef1d	Eef1d P57776 "Elongation factor 1-delta (EF-1-delta)"	0.4894	80	10	0.4727	78	10	0.3955	70	10	1.02808	0.706618	1.1749	0.8532	0.00349033	1.09584	0.811582	0.368075	1.64599
ENSMUSP00000078940	ENSMUSG00000062203	Gspt1	Gspt1 Q8R050 "Eukaryotic peptide chain release factor GTP-binding subunit ERF3A (Eukaryotic peptide chain release factor subunit 3a)(eRF3a)(G1 to S phase transition protein 1 homolog)"	0.6014	59	20	0.5111	62	16	0.5911	60	18	0.975488	0.468827	1.0728	0.968477	0.32467	1.06933	0.978422	0.613349	1.09388
ENSMUSP00000043047	ENSMUSG00000034088	Hdlbp	Hdlbp Q8VDJ3 "Vigilin (High density lipoprotein-binding protein)(HDL-binding protein)"	0.4842	93	18	0.4156	82	14	0.5402	104	21	1.1393	0.00984833	1.09934	1.00747	0.911749	1.15276	0.967272	0.410825	1.08614
ENSMUSP00000006435	ENSMUSG00000006273	Atp6v1b2	Atp6v1b2 P62814 "V-type proton ATPase subunit B, brain isoform (V-ATPase subunit B 2)(Vacuolar proton pump subunit B 2)(Endomembrane proton pump 58 kDa subunit)"	0.726	59	12	0.6125	42	10	0.7025	48	12	0.934884	0.366354	1.17035	0.877035	0.00406284	1.0807	1.00367	0.93572	1.10255
ENSMUSP00000005651	ENSMUSG00000005514	Por	Por P37040 "NADPH--cytochrome P450 reductase (CPR)(P450R)(EC 1.6.2.4)"	0.5796	52	13	0.4985	57	15	0.4086	52	8	0.736399	1.23362e-05	1.09834	0.842016	0.000367806	1.08236	0.813611	0.169429	1.37502
ENSMUSP00000025542	ENSMUSG00000024640	Psat1	Psat1 Q99K85 "Phosphoserine aminotransferase (PSAT)(EC 2.6.1.52)(Phosphohydroxythreonine aminotransferase)(Endometrial progesterone-induced protein)(EPIP)"	0.7297	80	19	0.6973	66	20	0.6784	73	21	0.744135	7.62452e-06	1.10548	0.927145	0.090809	1.09294	0.734696	0.000374053	1.16254
ENSMUSP00000107492	ENSMUSG00000032504	Pdcd6ip	Pdcd6ip Q9WU78 "Programmed cell death 6-interacting protein (ALG-2-interacting protein X)(ALG-2-interacting protein 1)(E2F1-inducible protein)(Eig2)"	0.5961	83	21	0.595	89	24	0.5492	79	18	1.00177	0.980424	1.16075	1.03823	0.406144	1.09607	0.939925	0.330963	1.13954
ENSMUSP00000104265	ENSMUSG00000006333	Rps9	Rps9 Q6ZWN5 "40S ribosomal protein S9 "	0.7165	63	22	0.7887	61	21	0.8093	72	18	0.919384	0.282117	1.1716	1.13298	0.0904905	1.15769	1.0204	0.871693	1.2968
ENSMUSP00000073880	ENSMUSG00000061477	Rps7	Rps7 P62082 "40S ribosomal protein S7 "	0.8969	68	18	0.8402	72	17	0.9433	66	16	0.942593	0.614132	1.27491	1.10168	0.168675	1.15304	0.856036	0.481681	1.58264
ENSMUSP00000103940	ENSMUSG00000037563	Gm10079	Gm10079 P14131 "40S ribosomal protein S16 "	0.9041	44	15	0.8973	39	13	0.9384	51	13	0.89643	0.0613151	1.12219	1.0844	0.259802	1.161	1.18449	0.173219	1.29017
ENSMUSP00000099509	ENSMUSG00000003660	Snrnp200	Snrnp200 Q69ZZ3;Q6P4T2;Q7TMG2 "MKIAA0788 protein Fragment ";"Activating signal cointegrator 1 complex subunit 3-like 1Small nuclear ribonucleoprotein 200 (U5) ;";"Snrnp200 protein Fragment "	0.36	134	17	0.3141	112	9	0.3024	109	13	0.932869	0.292013	1.14522	1.12708	0.273578	1.26449	0.960171	0.626285	1.19552
ENSMUSP00000071421	ENSMUSG00000037331	Larp1	Larp1 Q6ZQ58 "La-related protein 1 (La ribonucleoprotein domain family member 1)"	0.5308	90	15	0.4394	80	13	0.4599	77	9	1.15932	0.0545198	1.16315	1.19899	0.00251858	1.1096	1.03307	0.645193	1.16983
ENSMUSP00000017572	ENSMUSG00000017428	Psmd11	Psmd11 Q8BG32 "26S proteasome non-ATPase regulatory subunit 11 (26S proteasome regulatory subunit S9)(26S proteasome regulatory subunit RPN6)(26S proteasome regulatory subunit p44.5)"	0.7085	58	16	0.7891	55	12	0.6825	44	11	0.942237	0.124622	1.08106	1.05586	0.293142	1.11444	1.07892	0.0187419	1.06227
ENSMUSP00000026043	ENSMUSG00000025060	Slk	Slk O54988 "STE20-like serine/threonine-protein kinase (STE20-like kinase)(mSLK)(EC 2.7.11.1)(STE20-related serine/threonine-protein kinase)(STE20-related kinase)(Serine/threonine-protein kinase 2)(STE20-related kinase SMAK)(Etk4)"	0.4509	84	17	0.4039	70	17	0.2303	52	8	0.881216	0.000809902	1.06731	0.850243	0.0016725	1.09472	0.794928	0.0015234	1.11409
ENSMUSP00000107376	ENSMUSG00000025027	Xpnpep1	Xpnpep1 Q6P1B1 "Xaa-Pro aminopeptidase 1 (EC 3.4.11.9)(X-Pro aminopeptidase 1)(X-prolyl aminopeptidase 1, soluble)(Cytosolic aminopeptidase P)(Soluble aminopeptidase P)(sAmp)(Aminoacylproline aminopeptidase)"	0.6697	57	14	0.6321	57	12	0.53	47	13	1.0037	0.944381	1.1187	1.00159	0.977557	1.12898	0.845927	0.00181186	1.09582
ENSMUSP00000075690	ENSMUSG00000044734	Serpinb1a	Serpinb1a Q9D154 "Leukocyte elastase inhibitor A (Serine protease inhibitor EIA)(Serpin B1a)"	0.7124	45	16	0.8285	71	21	0.6807	40	13	0.592106	0.001811	1.34359	0.595357	6.13113e-08	1.13856	0.436267	3.52427e-06	1.25171
ENSMUSP00000004072	ENSMUSG00000003970	Rpl8	Rpl8 P62918 "60S ribosomal protein L8 "	0.8482	74	18	0.7315	59	17	0.7782	61	17	0.94213	0.712683	1.39918	0.969964	0.642691	1.14651	1.01777	0.895466	1.32284
ENSMUSP00000088365	ENSMUSG00000068882	Ssb	Ssb P32067 "Lupus La protein homolog (La ribonucleoprotein)(La autoantigen homolog)"	0.7759	72	15	0.7157	63	16	0.6482	50	16	1.2274	0.000650914	1.10601	1.25359	0.000550164	1.11655	1.00753	0.914725	1.15812
ENSMUSP00000092502	ENSMUSG00000044533	Rps2	Rps2 P25444 "40S ribosomal protein S2 (40S ribosomal protein S4)(Protein LLRep3)"	0.9625	79	18	0.9283	63	14	0.9181	67	15	0.914165	0.375833	1.23148	1.03121	0.584133	1.12553	0.988478	0.918778	1.27051
ENSMUSP00000006838	ENSMUSG00000032604	Qars	Qars Q3TIN2;Q3TN94;Q8BML9;Q8BU21 "Putative uncharacterized protein ";"Putative uncharacterized protein ";"Glutaminyl-tRNA synthetasePutative uncharacterized protein ;";"Glutaminyl-tRNA synthetase, isoform CRA_aPutative uncharacterized protein ;"	0.3935	53	12	0.3987	61	11	0.4774	66	11	1.00842	0.898013	1.15105	1.08317	0.183248	1.13257	1.1827	0.438917	1.59007
ENSMUSP00000104883	ENSMUSG00000006169	Clint1	Clint1 Q99KN9 "Clathrin interactor 1 (Epsin-4)(Epsin-related protein)(EpsinR)(Enthoprotin)"	0.3885	39	13	0.3635	29	14	0.4181	31	12	1.28865	8.5961e-05	1.10013	1.21123	0.000789285	1.09987	0.968936	0.41347	1.08515
ENSMUSP00000000137	ENSMUSG00000020152	Actr2	Actr2 P61161 "Actin-related protein 2 (Actin-like protein 2)"	0.7614	63	13	0.6548	52	9	0.6371	52	11	0.989139	0.872202	1.1558	1.06044	0.457356	1.18923	1.03909	0.693431	1.23741
ENSMUSP00000118179	ENSMUSG00000026553	Copa	Copa Q3TAU7;Q63ZW9;Q8BTF0;Q8R393;Q99JW9;Q9ET41 "Coatomer protein complex subunit alpha, isoform CRA_bPutative uncharacterized protein ;";"Copa protein Fragment ";"Putative uncharacterized protein ";"Copa protein Fragment ";"Copa protein Fragment ";"Coatomer protein alpha subunit Fragment "	0.5008	87	20	0.5204	85	19	0.4183	90	20	0.915583	0.0139424	1.07054	1.07743	0.0708796	1.08504	1.0478	0.349731	1.10732
ENSMUSP00000022380	ENSMUSG00000021832	Psmc6	Psmc6 P62334 "26S protease regulatory subunit 10B (Proteasome 26S subunit ATPase 6)(26S proteasome AAA-ATPase subunit RPT4)(Proteasome subunit p42)"	0.7069	48	12	0.7147	40	13	0.6992	46	14	1.01011	0.802317	1.09014	1.0602	0.200413	1.09858	1.06601	0.233977	1.11697
ENSMUSP00000005826	ENSMUSG00000005683	Cs	Cs Q9CZU6 "Citrate synthase, mitochondrial Precursor (EC 2.3.3.1)"	0.6681	62	11	0.6185	54	9	0.5819	50	11	1.1003	0.420431	1.29189	1.0174	0.77923	1.14708	0.917573	0.647823	1.50233
ENSMUSP00000091035	ENSMUSG00000069972	Rps13	Rps13 P62301 "40S ribosomal protein S13 "	0.9073	71	15	0.8742	56	14	0.8477	50	16	1.00501	0.952382	1.19266	1.09033	0.303442	1.19045	0.938389	0.656086	1.34751
ENSMUSP00000076521	ENSMUSG00000025823	Pdia4	Pdia4 P08003 "Protein disulfide-isomerase A4 Precursor (EC 5.3.4.1)(Endoplasmic reticulum resident protein 72)(ER protein 72)(ERp-72)(ERp72)"	0.624	59	20	0.6209	56	16	0.4165	44	12	0.907252	0.00845273	1.07181	0.921069	0.00126957	1.04529	0.735536	1.29341e-05	1.09512
ENSMUSP00000021554	ENSMUSG00000015143	Actn1	Actn1 Q7TPR4 "Alpha-actinin-1 (Alpha-actinin cytoskeletal isoform)(Non-muscle alpha-actinin-1)(F-actin cross-linking protein)"	0.6771	104	13	0.5852	93	12	0.5594	86	18	1.23942	0.00131961	1.11895	1.35777	0.00212454	1.18381	1.06371	0.229813	1.1103
ENSMUSP00000025649	ENSMUSG00000024740	Ddb1	Ddb1 Q3U1J4 "DNA damage-binding protein 1 (Damage-specific DNA-binding protein 1)(UV-damaged DNA-binding factor)(DDB p127 subunit)"	0.4316	78	17	0.3368	64	16	0.3412	73	20	0.822794	0.00169393	1.11609	0.980112	0.655165	1.0985	0.990333	0.881422	1.14394
ENSMUSP00000099807	ENSMUSG00000052997	Uba2	Uba2 Q9Z1F9 "SUMO-activating enzyme subunit 2 (EC 6.3.2.-)(Ubiquitin-like 1-activating enzyme E1B)(Anthracycline-associated resistance ARX)"	0.6426	65	15	0.5721	53	13	0.5392	59	14	0.882404	0.0895095	1.15846	0.861885	0.0320348	1.1429	0.81997	0.0476685	1.21663
ENSMUSP00000099375	ENSMUSG00000034664	Itga2b	Itga2b Q9QUM0 "Integrin alpha-IIb Precursor (Platelet membrane glycoprotein IIb)(GPalpha IIb)(GPIIb)(CD41 antigen) [Contains Integrin alpha-IIb heavy chain;Integrin alpha-IIb light chain]"	0.4879	68	11	0.4453	70	10	0.3843	65	11	2.19198	1.71719e-05	1.23985	3.02626	3.27106e-06	1.2812	2.18679	5.0619e-06	1.21908
ENSMUSP00000033008	ENSMUSG00000030751	Psma1	Psma1 Q9R1P4 "Proteasome subunit alpha type-1 (EC 3.4.25.1)(Proteasome component C2)(Macropain subunit C2)(Multicatalytic endopeptidase complex subunit C2)(Proteasome nu chain)"	0.7414	46	13	0.8479	41	13	0.6426	43	12	0.994729	0.93232	1.142	1.20303	0.00737321	1.13331	1.12467	0.228896	1.22504
ENSMUSP00000081141	ENSMUSG00000028961	Pgd	Pgd Q9DCD0 "6-phosphogluconate dehydrogenase, decarboxylating (EC 1.1.1.44)"	0.6066	69	19	0.6108	52	16	0.6294	63	15	0.818343	0.00252237	1.12765	0.788409	7.57278e-07	1.06468	0.852012	0.0125331	1.1275
ENSMUSP00000075089	ENSMUSG00000058301	Upf1	Upf1 Q9EPU0 "Regulator of nonsense transcripts 1 (EC 3.6.1.-)(ATP-dependent helicase RENT1)(Nonsense mRNA reducing factor 1)(NORF1)(Up-frameshift suppressor 1 homolog)(mUpf1)"	0.4137	66	15	0.3665	64	15	0.3434	60	18	1.08002	0.160048	1.11772	1.15635	0.0234446	1.13037	1.0783	0.247986	1.14221
ENSMUSP00000044647	ENSMUSG00000026288	Inpp5d	Inpp5d Q9ES52 "Phosphatidylinositol-3,4,5-trisphosphate 5-phosphatase 1 (EC 3.1.3.n1)(SH2 domain-containing inositol-5'-phosphatase 1)(SH2 domain-containing inositol phosphatase 1)(SHIP-1)(Inositol polyphosphate-5-phosphatase of 145 kDa)(SIP-145)(p150Ship)"	0.3787	70	14	0.4064	79	17	0.3258	68	14	0.953366	0.566983	1.19197	0.97854	0.592129	1.08777	1.06296	0.370912	1.15291
ENSMUSP00000022894	ENSMUSG00000022285	Ywhaz	Ywhaz P63101 "14-3-3 protein zeta/delta (Protein kinase C inhibitor protein 1)(KCIP-1)(SEZ-2)"	0.7755	82	10	0.8082	82	10	0.8408	79	10	0.805724	0.0874146	1.29024	0.968503	0.52215	1.11484	0.927279	0.133933	1.10925
ENSMUSP00000125405	ENSMUSG00000004626	Stxbp2	Stxbp2 Q548T0 "Putative uncharacterized proteinSyntaxin binding protein 2, isoform CRA_eSyntaxin binding protein Munc18-2 ;;"	0.6054	43	11	0.5228	44	8	0.4266	34	5	1.02767	0.665052	1.14792	0.922063	0.168663	1.13529	0.88922	0.526886	1.60136
ENSMUSP00000066138	ENSMUSG00000042520	Ubap2l	Ubap2l Q80X50 "Ubiquitin-associated protein 2-like "	0.3552	68	13	0.2752	49	11	0.304	63	1	1.15474	0.00869244	1.10535	1.11614	0.00656927	1.07425	0.884482
ENSMUSP00000117030	ENSMUSG00000021196	Pfkp	Pfkp D3YUA3;Q8C8E8;Q9D255 "Putative uncharacterized protein Pfkp ";"Putative uncharacterized protein Fragment ";"Putative uncharacterized protein "	0.5651	67	12	0.4541	55	9	0.3992	63	14	0.97942	0.662611	1.10748	1.2564	0.00173472	1.12097	1.25165	0.00664184	1.16224
ENSMUSP00000112081	ENSMUSG00000027642	Rpn2	Rpn2 Q9DBG6 "Dolichyl-diphosphooligosaccharide--protein glycosyltransferase subunit 2 Precursor (EC 2.4.1.119)(Dolichyl-diphosphooligosaccharide--protein glycosyltransferase 63 kDa subunit)(Ribophorin-2)(Ribophorin II)(RPN-II)"	0.5166	48	15	0.4834	43	12	0.4913	37	13	0.899769	0.229339	1.1975	0.934382	0.233692	1.12586	0.916717	0.124273	1.12147
ENSMUSP00000087046	ENSMUSG00000022216	Psme1	Psme1 P97371 "Proteasome activator complex subunit 1 (Proteasome activator 28 subunit alpha)(PA28alpha)(PA28a)(Activator of multicatalytic protease subunit 1)(11S regulator complex subunit alpha)(REG-alpha)"	0.8153	57	18	0.8996	61	17	0.759	43	16	0.709836	0.00715656	1.26703	0.699004	0.0013758	1.21714	0.736288	0.00442121	1.21527
ENSMUSP00000020640	ENSMUSG00000020372	Gnb2l1	Gnb2l1 P68040 "Guanine nucleotide-binding protein subunit beta-2-like 1 (Receptor of activated protein kinase C 1)(RACK1)(Receptor for activated C kinase)(p205)(12-3)"	0.7855	53	12	0.7634	55	11	0.6688	56	11	0.865401	0.0770509	1.17755	1.27252	0.00240542	1.14258	1.23867	0.0547757	1.24525
ENSMUSP00000083705	ENSMUSG00000067274	Rplp0	Rplp0 P14869 "60S acidic ribosomal protein P0 (60S ribosomal protein L10E)"	0.817	55	15	0.7066	47	15	0.9117	54	15	1.04675	0.526538	1.16287	1.15746	0.0622848	1.16747	0.88717	0.384911	1.33149
ENSMUSP00000008812	ENSMUSG00000008668	Rps18	Rps18 P62270 "40S ribosomal protein S18 (Ke-3)(Ke3)"	0.9605	70	18	0.9474	72	16	0.8684	54	12	0.958565	0.79902	1.41232	1.00345	0.978836	1.31457	1.16501	0.681255	2.21852
ENSMUSP00000110434	ENSMUSG00000059447	Hadhb	Hadhb Q99JY0 "Trifunctional enzyme subunit beta, mitochondrial Precursor (TP-beta) [Includes 3-ketoacyl-CoA thiolase(EC 2.3.1.16)(Acetyl-CoA acyltransferase)(Beta-ketothiolase)]"	0.6884	50	13	0.6737	44	11	0.5663	50	12	1.0128	0.835888	1.13991	0.940457	0.364705	1.15492	1.05398	0.568268	1.2174
ENSMUSP00000027579	ENSMUSG00000026341	Actr3	Actr3 Q99JY9 "Actin-related protein 3 (Actin-like protein 3)"	0.555	42	12	0.5861	38	13	0.5622	45	12	0.949159	0.254267	1.10018	1.02954	0.491451	1.09351	1.00316	0.966967	1.17791
ENSMUSP00000082055	ENSMUSG00000008682	Rpl10l	Rpl10l P86048;Q6ZWV3 "60S ribosomal protein L10-like ";"60S ribosomal protein L10 (Protein QM homolog)"	0.785	70	13	0.7757	72	13	0.8364	63	14	0.927076	0.640073	1.41052	1.1478	0.0560459	1.15261	1.03538	0.883949	1.65621
ENSMUSP00000032824	ENSMUSG00000030603	Psmc4	Psmc4 P54775 "26S protease regulatory subunit 6B (Proteasome 26S subunit ATPase 4)(26S proteasome AAA-ATPase subunit RPT3)(MB67-interacting protein)(MIP224)(Tat-binding protein 7)(TBP-7)(CIP21)"	0.7943	57	13	0.7608	56	14	0.7201	58	13	1.0296	0.366578	1.07009	1.08028	0.421559	1.22407	0.953106	0.66951	1.27024
ENSMUSP00000028225	ENSMUSG00000026869	Psmd5	Psmd5 Q8BJY1 "26S proteasome non-ATPase regulatory subunit 5 (26S proteasome subunit S5B)(26S protease subunit S5 basic)"	0.5853	43	13	0.506	46	10	0.6786	41	13	0.901646	0.509825	1.39389	0.913504	0.100992	1.11853	1.10485	0.423867	1.30008
ENSMUSP00000113504	ENSMUSG00000024608	Rps14	Rps14 P62264 "40S ribosomal protein S14 "	0.6424	35	11	0.6358	30	9	0.6159	34	11	1.01127	0.884179	1.18191	0.919736	0.0247192	1.07244	0.906729	0.597852	1.49248
ENSMUSP00000089978	ENSMUSG00000006498	Ptbp1	Ptbp1 Q3T984;Q3UBR5;Q8BGJ5;Q8C2R5;Q8CB58;Q8R509;Q923A7 "Putative uncharacterized protein ";"Putative uncharacterized protein ";"MCG13402, isoform CRA_aPutative uncharacterized protein ;";"Putative uncharacterized protein ";"MCG13402, isoform CRA_dPutative uncharacterized protein ;";"Polypirimidine tract binding protein ";"Ptbp1 protein "	0.7353	63	10	0.6314	56	8	0.6163	51	9	0.959701	0.716233	1.28148	0.903485	0.500324	1.40186	0.861895	0.193441	1.27302
ENSMUSP00000026289	ENSMUSG00000025260	Hsd17b10	Hsd17b10 O08756 "3-hydroxyacyl-CoA dehydrogenase type-2 (EC 1.1.1.35)(3-hydroxyacyl-CoA dehydrogenase type II)(Type II HADH)(3-hydroxy-2-methylbutyryl-CoA dehydrogenase)(EC 1.1.1.178)(17-beta-hydroxysteroid dehydrogenase 10)(17-beta-HSD 10)(Mitochondrial ribonucleas /.../otein 2)(Mitochondrial RNase P protein 2)(Endoplasmic reticulum-associated amyloid beta-peptide-binding protein)"	0.728	40	13	0.7471	41	13	0.7471	42	13	0.736042	0.0151699	1.26611	0.738016	0.00109412	1.16782	0.741087	0.0153138	1.26
ENSMUSP00000025483	ENSMUSG00000024587	Nars	Nars Q8BP47 "Asparaginyl-tRNA synthetase, cytoplasmic (EC 6.1.1.22)(Asparagine--tRNA ligase)(AsnRS)"	0.5403	58	10	0.5116	50	14	0.4436	44	10	1.12627	0.0351353	1.11468	1.26631	0.00417358	1.15849	0.907666	0.42608	1.30068
ENSMUSP00000108237	ENSMUSG00000026827	Gpd2	Gpd2 A2AQR0 "Glycerol phosphate dehydrogenase 2, mitochondrial "	0.3852	44	16	0.4188	45	20	0.557	61	23	1.0438	0.307266	1.09026	0.937906	0.197241	1.10562	1.11604	0.0348817	1.10656
ENSMUSP00000022062	ENSMUSG00000021577	Sdha	Sdha Q8K2B3 "Succinate dehydrogenase [ubiquinone] flavoprotein subunit, mitochondrial Precursor (EC 1.3.5.1)(Flavoprotein subunit of complex II)(Fp)"	0.5527	66	12	0.5015	50	11	0.4623	55	12	0.961478	0.439635	1.11488	0.9672	0.562832	1.13219	1.15328	0.0160575	1.11682
ENSMUSP00000029303	ENSMUSG00000063273	Naa15	Naa15 Q80UM3 "N-alpha-acetyltransferase 15, NatA auxiliary subunit (NMDA receptor-regulated protein 1)(N-terminal acetyltransferase 1)(Protein tubedown-1)"	0.4208	62	15	0.4069	67	13	0.4717	79	18	1.04267	0.194758	1.06802	1.12538	0.0508612	1.12598	0.964893	0.623448	1.16276
ENSMUSP00000032561	ENSMUSG00000030403	Vasp	Vasp P70460 "Vasodilator-stimulated phosphoprotein (VASP)"	0.688	43	12	0.6213	38	13	0.592	42	10	1.09718	0.00273269	1.05455	1.03634	0.406979	1.09474	0.805888	0.0476647	1.23744
ENSMUSP00000052912	ENSMUSG00000020571	Pdia6	Pdia6 Q922R8 "Protein disulfide-isomerase A6 Precursor (EC 5.3.4.1)(Thioredoxin domain-containing protein 7)"	0.5978	50	14	0.5573	54	12	0.6225	46	7	1.3222	0.00106039	1.15489	1.22662	0.00335306	1.12828	1.01789	0.907686	1.43159
ENSMUSP00000032165	ENSMUSG00000030079	Ruvbl1	Ruvbl1 P60122 "RuvB-like 1 (EC 3.6.1.-)(49 kDa TATA box-binding protein-interacting protein)(49 kDa TBP-interacting protein)(TIP49a)(Pontin 52)(DNA helicase p50)"	0.761	46	14	0.5833	39	10	0.7061	41	11	1.00047	0.991732	1.10022	1.08627	0.124041	1.11665	0.991078	0.902468	1.17217
ENSMUSP00000103134	ENSMUSG00000028059	Arhgef2	Arhgef2 Q60875 "Rho guanine nucleotide exchange factor 2 (Guanine nucleotide exchange factor H1)(GEF-H1)(Lymphoid blast crisis-like 1)(LBC'S first cousin)(Oncogene LFC)(Rhobin)"	0.5599	104	12	0.4524	99	12				1.03219	0.419964	1.08681	0.997422	0.958209	1.1118
ENSMUSP00000064755	ENSMUSG00000053398	Phgdh	Phgdh Q61753 "D-3-phosphoglycerate dehydrogenase (3-PGDH)(EC 1.1.1.95)(A10)"	0.5178	69	15	0.469	54	13	0.5366	58	12	0.863472	0.0204026	1.12762	1.01728	0.789948	1.1469	0.713577	0.000142338	1.1397
ENSMUSP00000039776	ENSMUSG00000038644	Pold1	Pold1 P52431 "DNA polymerase delta catalytic subunit (EC 2.7.7.7)"	0.4869	100	17	0.4271	91	13	0.4253	84	14	0.923111	0.0194924	1.06751	1.00546	0.904479	1.10256	1.08137	0.416821	1.22321
ENSMUSP00000021930	ENSMUSG00000021474	Sfxn1	Sfxn1 Q99JR1 "Sideroflexin-1 "	0.7267	47	11	0.7143	45	6	0.618	37	9	1.00781	0.870682	1.10929	0.963295	0.488063	1.13714	1.20081	0.00277514	1.10422
ENSMUSP00000086542	ENSMUSG00000027455	Nsfl1c	Nsfl1c Q9CZ44 "NSFL1 cofactor p47 (p97 cofactor p47)"	0.8737	50	13	0.8091	40	11	0.8414	48	16	1.17484	0.0115003	1.12508	1.05732	0.323831	1.12712	1.08974	0.372607	1.2205
ENSMUSP00000033096	ENSMUSG00000030824	Nucb1	Nucb1 Q02819 "Nucleobindin-1 Precursor (CALNUC)"	0.5447	40	13	0.5904	37	13	0.512	41	16	1.07011	0.0548173	1.07188	1.06275	0.281286	1.12473	0.932071	0.147964	1.10326
ENSMUSP00000028607	ENSMUSG00000027184	Caprin1	Caprin1 Q60865 "Caprin-1 (Cytoplasmic activation- and proliferation-associated protein 1)(GPI-anchored membrane protein 1)(GPI-anchored protein p137)(GPI-p137)(p137GPI)(Membrane component chromosome 11 surface marker 1)"	0.4809	69	16	0.488	60	10	0.6124	66	16	1.42815	0.00111891	1.20809	1.06409	0.1976	1.10628	0.948517	0.52401	1.18844
ENSMUSP00000100528	ENSMUSG00000078126	AC154738.2	AC154738.2 D3YWP3 "MCG1034428Putative uncharacterized protein Gm3174 ;"	0.8269	48	19	0.891	47	17	0.8205	40	14	1.05664	0.530606	1.19846	1.07107	0.116379	1.09164	0.889911	0.220287	1.21609
ENSMUSP00000097444	ENSMUSG00000019849	Prep	Prep Q9QUR6 "Prolyl endopeptidase (PE)(EC 3.4.21.26)(Post-proline cleaving enzyme)"	0.393	40	13	0.4718	46	11	0.3479	41	10	0.898925	0.242353	1.20781	1.11336	0.0819431	1.13171	1.08271	0.402211	1.22688
ENSMUSP00000106318	ENSMUSG00000022186	Oxct1	Oxct1 Q9D0K2 "Succinyl-CoA:3-ketoacid-coenzyme A transferase 1, mitochondrial Precursor (EC 2.8.3.5)(3-oxoacid-CoA transferase 1)(Somatic-type succinyl-CoA:3-oxoacid CoA-transferase)(SCOT-s)"	0.6692	53	13	0.4885	41	9	0.3981	31	10	0.686222	8.41621e-06	1.11747	1.01313	0.956867	1.71473	0.980232	0.858732	1.27965
ENSMUSP00000079379	ENSMUSG00000058355	Abce1	Abce1 P61222 "ATP-binding cassette sub-family E member 1 (RNase L inhibitor)(Ribonuclease 4 inhibitor)(RNS4I)"	0.6628	65	17	0.576	56	14	0.5843	51	13	1.09909	0.116492	1.1283	1.2658	0.00390114	1.15505	0.977771	0.797847	1.20568
ENSMUSP00000021049	ENSMUSG00000020708	Psmc5	Psmc5 P62196 "26S protease regulatory subunit 8 (Proteasome 26S subunit ATPase 5)(26S proteasome AAA-ATPase subunit RPT6)(Proteasome subunit p45)(p45/SUG)(mSUG1)"	0.7167	57	14	0.6084	50	11	0.6084	57	15	0.981286	0.711784	1.1141	1.2122	0.0165115	1.16079	1.01412	0.800529	1.12393
ENSMUSP00000029082	ENSMUSG00000027566	Psma7	Psma7 Q9Z2U0 "Proteasome subunit alpha type-7 (EC 3.4.25.1)(Proteasome subunit RC6-1)"	0.8548	46	15	0.8145	40	10	0.7702	35	11	1.06892	0.179177	1.10639	1.11228	0.0226147	1.0916	1.11105	0.364747	1.2803
ENSMUSP00000114159	ENSMUSG00000028691	Prdx1	Prdx1 B1AXW4;B1AXW5;B1AXW6;B1AXW7;Q3U9J9 "Peroxiredoxin 1 Fragment ";"Peroxiredoxin 1 Fragment ";"Peroxiredoxin 1 Fragment ";"MCG19655Peroxiredoxin 1 ;";"Putative uncharacterized protein "	0.7085	44	18	0.5879	43	17	0.7236	39	13	1.23209	0.202499	1.39403	1.07247	0.203515	1.11837	0.846148	0.0919231	1.21986
ENSMUSP00000016072	ENSMUSG00000027422	Rrbp1	Rrbp1 A2AVJ7;Q3ULC0;Q6ZPS0;Q8C7E8;Q8CAB9 "Ribosome binding protein 1 ";"Putative uncharacterized protein ";"MKIAA1398 protein Fragment ";"Putative uncharacterized protein Fragment ";"Putative uncharacterized protein Fragment "	0.5253	80	14	0.5225	77	16	0.5089	87	16	1.1144	0.00168137	1.06112	1.0432	0.5044	1.14082	0.864738	0.000441096	1.07159
ENSMUSP00000096777	ENSMUSG00000074656	Eif2s2	Eif2s2 Q99L45 "Eukaryotic translation initiation factor 2 subunit 2 (Eukaryotic translation initiation factor 2 subunit beta)(eIF-2-beta)"	0.6375	49	15	0.6616	55	17	0.6979	48	15	1.14489	0.0077194	1.09791	1.15591	0.282972	1.31846	0.896015	0.131053	1.15817
ENSMUSP00000107557	ENSMUSG00000056220	Pla2g4a	Pla2g4a Q9DBX5 "Putative uncharacterized protein "	0.423	50	17	0.4572	64	17	0.4162	51	17	1.37238	0.000111697	1.13905	1.65297	8.5072e-06	1.18059	1.15057	0.108023	1.19084
ENSMUSP00000071636	ENSMUSG00000026701	Prdx6	Prdx6 O08709 "Peroxiredoxin-6 (EC 1.11.1.15)(Antioxidant protein 2)(1-Cys peroxiredoxin)(1-Cys PRX)(Acidic calcium-independent phospholipase A2)(aiPLA2)(EC 3.1.1.-)(Non-selenium glutathione peroxidase)(NSGPx)(EC 1.11.1.7)"	0.9554	63	14	0.8884	60	15	0.8795	56	15	0.925868	0.484203	1.2599	0.837404	0.00644991	1.12641	0.953755	0.626985	1.22679
ENSMUSP00000048469	ENSMUSG00000037805	Rpl10a	Rpl10a P53026 "60S ribosomal protein L10a (CSA-19)(Neural precursor cell expressed developmentally down-regulated protein 6)(NEDD-6)"	0.7051	46	13	0.7051	43	14	0.7788	40	13	0.985229	0.822836	1.15222	1.13999	0.229819	1.25182	0.962254	0.700077	1.23675
ENSMUSP00000101494	ENSMUSG00000028832	Stmn1	Stmn1 P54227 "Stathmin (Phosphoprotein p19)(pp19)(Leukemia-associated phosphoprotein p18)(Oncoprotein 18)(Op18)(pp17)(Prosolin)(Metablastin)(Protein Pr22)(Leukemia-associated gene protein)"	0.8389	38	15	0.8255	43	15	0.7718	43	13	0.978695	0.654169	1.10619	0.87041	0.0106953	1.10645	0.832948	0.00555088	1.12538
ENSMUSP00000075772	ENSMUSG00000022565	Plec	Plec Q9QXS1 "Plectin-1 (Plectin-6)(PLTN)(PCN)"	0.4666	377	12	0.4129	334	11	0.4151	354	24	0.952692	0.607082	1.22325	1.06506	0.616992	1.31687	0.704073	1.25411e-05	1.14019
ENSMUSP00000023467	ENSMUSG00000022781	Pak2	Pak2 Q8CIN4 "Serine/threonine-protein kinase PAK 2 (EC 2.7.11.1)(p21-activated kinase 2)(PAK-2)(Gamma-PAK) [Contains PAK-2p27;PAK-2p34]"	0.6641	50	14	0.4943	38	14	0.6298	38	15	0.910564	0.085859	1.11503	0.878978	0.196924	1.22736	0.752628	0.0013662	1.16547
ENSMUSP00000099945	ENSMUSG00000020120	Plek	Plek Q9JHK5 "Pleckstrin "	0.6514	42	12	0.7086	47	12	0.6429	46	11	1.00819	0.923129	1.19946	1.40948	0.0155785	1.30061	0.93364	0.293022	1.14779
ENSMUSP00000029405	ENSMUSG00000027823	Gmps	Gmps Q3THK7 "GMP synthase [glutamine-hydrolyzing] (EC 6.3.5.2)(Glutamine amidotransferase)(GMP synthetase)"	0.5267	56	14	0.4127	44	11	0.5325	61	14	1.17417	0.0277331	1.15025	1.19828	0.0131315	1.1433	1.11533	0.0976588	1.14123
ENSMUSP00000019615	ENSMUSG00000019471	Cdc37	Cdc37 Q61081 "Hsp90 co-chaperone Cdc37 (Hsp90 chaperone protein kinase-targeting subunit)(p50Cdc37)"	0.496	42	13	0.4855	38	13	0.4591	36	9	1.06063	0.440889	1.1746	0.944257	0.215868	1.10039	0.857126	0.0404594	1.15674
ENSMUSP00000037446	ENSMUSG00000040354	Mars	Mars Q68FL6 "Methionyl-tRNA synthetase, cytoplasmic (EC 6.1.1.10)(Methionine--tRNA ligase)(MetRS)"	0.5266	84	12	0.4146	62	13	0.4213	66	10	1.10029	0.20476	1.16889	1.23357	0.000159055	1.08833	1.11724	0.0579433	1.12239
ENSMUSP00000007814	ENSMUSG00000007670	Khsrp	Khsrp Q3U0V1 "Far upstream element-binding protein 2 (FUSE-binding protein 2)(KH type-splicing regulatory protein)(KSRP)"	0.3877	58	11	0.4118	50	11	0.5678	54	9	1.34787	0.000135273	1.1176	0.937647	0.465453	1.20807	0.976071	0.730895	1.16975
ENSMUSP00000041104	ENSMUSG00000036932	Aifm1	Aifm1 Q9Z0X1 "Apoptosis-inducing factor 1, mitochondrial Precursor (EC 1.-.-.-)(Programmed cell death protein 8)"	0.4424	52	13	0.5691	60	10	0.4101	50	9	1.12811	0.0742114	1.14375	0.957072	0.2308	1.08028	0.935664	0.310764	1.15225
ENSMUSP00000079163	ENSMUSG00000012405	Rpl15	Rpl15 Q9CZM2 "60S ribosomal protein L15 "	0.8578	61	17	0.8725	74	16	0.8431	66	15	1.07516	0.552094	1.28779	0.998888	0.989719	1.19849	1.03399	0.659293	1.17256
ENSMUSP00000026196	ENSMUSG00000025190	Got1	Got1 P05201 "Aspartate aminotransferase, cytoplasmic (EC 2.6.1.1)(Transaminase A)(Glutamate oxaloacetate transaminase 1)"	0.7361	53	16	0.7893	54	14	0.7942	54	13	0.849266	0.00395038	1.10711	1.06128	0.418049	1.16602	0.903293	0.274646	1.21362
ENSMUSP00000061092	ENSMUSG00000062937	Mtap	Mtap Q9CQ65 "S-methyl-5'-thioadenosine phosphorylase (EC 2.4.2.28)(5'-methylthioadenosine phosphorylase)(MTA phosphorylase)(MTAPase)"	0.6431	45	13	0.5795	38	13	0.7314	36	11	1.02391	0.636537	1.11206	1.22327	0.0306959	1.19646	0.940798	0.391854	1.16408
ENSMUSP00000003461	ENSMUSG00000020456	Ogdh	Ogdh Q60597 "2-oxoglutarate dehydrogenase, mitochondrial Precursor (EC 1.2.4.2)(Alpha-ketoglutarate dehydrogenase)(2-oxoglutarate dehydrogenase complex component E1)(OGDC-E1)"	0.4194	56	14	0.3763	54	13				1.05525	0.50371	1.184	0.961694	0.418443	1.10691
ENSMUSP00000070068	ENSMUSG00000058799	Nap1l1	Nap1l1 P28656 "Nucleosome assembly protein 1-like 1 (NAP-1-related protein)(Brain protein DN38)"	0.6087	54	7	0.555	49	9	0.5217	51	8	1.11525	0.0340033	1.10255	1.00721	0.889626	1.12259	0.992901	0.952992	1.3176
ENSMUSP00000026743	ENSMUSG00000025651	Uqcrc1	Uqcrc1 Q9CZ13 "Cytochrome b-c1 complex subunit 1, mitochondrial Precursor (Ubiquinol-cytochrome-c reductase complex core protein 1)(Core protein I)(Complex III subunit 1)"	0.4875	33	13	0.4917	38	10	0.3958	39	10	0.915298	0.198005	1.15203	0.694401	2.00741e-05	1.10724	0.947084	0.316587	1.12297
ENSMUSP00000028239	ENSMUSG00000026879	Gsn	Gsn P13020 "Gelsolin Precursor (Actin-depolymerizing factor)(ADF)(Brevin)"	0.5526	63	15	0.4577	65	12	0.4551	60	12	0.604198	7.43417e-06	1.16981	0.466855	2.58632e-05	1.27503	0.558537	0.0390597	1.72885
ENSMUSP00000027111	ENSMUSG00000025968	Ndufs1	Ndufs1 Q91VD9 "NADH-ubiquinone oxidoreductase 75 kDa subunit, mitochondrial Precursor (EC 1.6.5.3)(EC 1.6.99.3)(Complex I-75kD)(CI-75kD)"	0.5406	63	14	0.425	36	13	0.4457	41	12	1.01238	0.617722	1.05336	0.935479	0.128292	1.09304	1.09733	0.0160126	1.07457
ENSMUSP00000039797	ENSMUSG00000002997	Prkar2b	Prkar2b P31324 "cAMP-dependent protein kinase type II-beta regulatory subunit "	0.7524	52	9	0.7284	45	10	0.6514	48	6	1.40354	0.0126752	1.27704	1.46141	0.00753617	1.28451	1.4533	0.00461124	1.21841
ENSMUSP00000072199	ENSMUSG00000033335	Dnm2	Dnm2 P39054 "Dynamin-2 (EC 3.6.5.5)(Dynamin UDNM)"	0.4644	73	13	0.4619	80	16	0.4092	66	12	1.24049	0.00528474	1.14818	1.00221	0.979321	1.19779	1.14983	0.205203	1.25634
ENSMUSP00000114000	ENSMUSG00000038429	Usp5	Usp5 D3YYA5;Q3U4W8 "Putative uncharacterized protein Usp5 ";"Ubiquitin carboxyl-terminal hydrolase (EC 3.1.2.15)"	0.4527	51	13	0.4144	44	14	0.4084	42	12	0.924738	0.245119	1.1497	0.854605	0.00477835	1.10509	0.937836	0.321482	1.14576
ENSMUSP00000021632	ENSMUSG00000021211	Akr1c12	Akr1c12 Q91X42;Q9JLI0;Q9R0M7 "Aldo-keto reductase family 1, member C12 ";"Aldo-keto reductase aMCG114465, isoform CRA_aPutative uncharacterized protein ;;";"Aldo-keto reductase AKR1C12 "	0.5542	29	2	0.517	29	2	0.6037	37	2	1.13144	0.382575	2.93195	1.13949	0.0243328	1.0655	0.991588	0.81088	1.41994
ENSMUSP00000022849	ENSMUSG00000022241	Tars	Tars Q9D0R2 "Threonyl-tRNA synthetase, cytoplasmic (EC 6.1.1.3)(Threonine--tRNA ligase)(ThrRS)"	0.4792	59	12	0.554	78	17	0.4515	66	19	1.01926	0.715829	1.11893	1.17138	8.78386e-05	1.06663	0.978673	0.697462	1.12149
ENSMUSP00000081782	ENSMUSG00000066232	Ipo7	Ipo7 Q9EPL8 "Importin-7 (Imp7)(Ran-binding protein 7)(RanBP7)"	0.2958	56	14	0.2669	50	13	0.2823	59	14	0.969188	0.796564	1.29291	1.06848	0.21403	1.11629	1.04128	0.547395	1.15191
ENSMUSP00000078589	ENSMUSG00000028639	Ybx1	Ybx1 P62960 "Nuclease-sensitive element-binding protein 1 (Y-box-binding protein 1)(YB-1)(Y-box transcription factor)(CCAAT-binding transcription factor I subunit A)(CBF-A)(Enhancer factor I subunit A)(EFI-A)(DNA-binding protein B)(DBPB)"	0.6646	54	7	0.6522	55	6	0.6211	52	5	1.25626	0.214117	1.49457	1.01809	0.859117	1.27971	1.14915	0.273962	1.35615
ENSMUSP00000023039	ENSMUSG00000022403	St13	St13 Q99L47 "Hsc70-interacting protein (Hip)(Protein ST13 homolog)(Protein FAM10A1)"	0.5364	42	13	0.628	52	14	0.5283	45	11	0.949602	0.126378	1.071	0.832777	4.536e-05	1.06824	0.765245	9.64028e-06	1.07556
ENSMUSP00000034426	ENSMUSG00000031948	Kars	Kars Q99MN1 "Lysyl-tRNA synthetase (EC 6.1.1.6)(Lysine--tRNA ligase)(LysRS)"	0.6403	67	17	0.5176	51	13	0.6042	67	17	0.977981	0.675307	1.11698	1.01229	0.690647	1.06744	0.99669	0.967744	1.18664
ENSMUSP00000110250	ENSMUSG00000029145	Eif2b4	Eif2b4 NP_001120827.1;NP_001120828.1 "translation initiation factor eIF-2B subunit delta isoform 1 ";"translation initiation factor eIF-2B subunit delta isoform 1 "	0.563	52	9	0.5106	47	7	0.5439	47	7	0.974959	0.627244	1.1228	0.982199	0.537755	1.06959	1.10972	0.0084273	1.06835
ENSMUSP00000122103	ENSMUSG00000027010	Slc25a12	Slc25a12 Q8BH59 "Calcium-binding mitochondrial carrier protein Aralar1 (Mitochondrial aspartate glutamate carrier 1)(Solute carrier family 25 member 12)"	0.6115	69	11	0.4727	44	8	0.5377	57	10	1.05593	0.420498	1.15528	1.00897	0.890268	1.15911	1.06422	0.479882	1.2105
ENSMUSP00000071163	ENSMUSG00000040945	Rcc2	Rcc2 Q8BK67 "Protein RCC2 "	0.3846	46	10	0.3962	41	7	0.3192	37	5	1.18473	0.0568371	1.19196	1.20046	0.0142558	1.13993	1.34339	0.0667422	1.38783
ENSMUSP00000116492	ENSMUSG00000025967	Eef1b2	Eef1b2 O70251 "Elongation factor 1-beta (EF-1-beta)"	0.8133	41	11	0.84	43	10	0.7956	42	10	1.06644	0.462629	1.20641	1.07555	0.432911	1.22558	0.723525	0.00960127	1.25045
ENSMUSP00000018727	ENSMUSG00000018583	G3bp1	G3bp1 P97855 "Ras GTPase-activating protein-binding protein 1 (G3BP-1)(EC 3.6.1.-)(ATP-dependent DNA helicase VIII)(HDH-VIII)(GAP SH3 domain-binding protein 1)"	0.6258	62	9	0.6129	61	10	0.6	71	9	1.25944	0.0301659	1.22413	1.01798	0.737739	1.12381	1.091	0.353826	1.22636
ENSMUSP00000034547	ENSMUSG00000032047	Acat1	Acat1 Q8QZT1 "Acetyl-CoA acetyltransferase, mitochondrial Precursor (EC 2.3.1.9)(Acetoacetyl-CoA thiolase)"	0.5401	34	11	0.6156	42	10	0.4953	31	9	0.985473	0.810984	1.14198	0.965884	0.571611	1.14311	1.00936	0.784245	1.07883
ENSMUSP00000081474	ENSMUSG00000025508	Rplp2	Rplp2 P99027 "60S acidic ribosomal protein P2 "	0.8609	70	9	0.9739	58	8	0.8261	57	7	1.05175	0.719972	1.36787	1.13028	0.11237	1.173	1.02984	0.820057	1.35364
ENSMUSP00000113854	ENSMUSG00000036270	Edc4	Edc4 NP_853625.1 "enhancer of mRNA-decapping protein 4 "	0.3187	82	11	0.2799	49	8	0.3706	72	10	1.06983	0.543565	1.27017	1.05388	0.763866	1.48785	0.960211	0.752641	1.32661
ENSMUSP00000110532	ENSMUSG00000052146	Rps10	Rps10 P63325 "40S ribosomal protein S10 "	0.9939	63	13	0.9636	50	12	0.9939	59	12	1.08075	0.522508	1.29286	1.0195	0.820711	1.201	0.917141	0.638792	1.48352
ENSMUSP00000017365	ENSMUSG00000017221	Psmd3	Psmd3 P14685 "26S proteasome non-ATPase regulatory subunit 3 (26S proteasome regulatory subunit S3)(26S proteasome regulatory subunit RPN3)(Proteasome subunit p58)(Transplantation antigen P91A)(Tum-P91A antigen)"	0.7057	68	15	0.5698	48	14	0.6698	67	17	1.07762	0.22715	1.13534	1.17577	0.00182488	1.09381	1.10829	0.0550342	1.11107
ENSMUSP00000099435	ENSMUSG00000071415	Rpl23	Rpl23 P62830 "60S ribosomal protein L23 "	0.8714	36	13	0.8929	41	9	0.7786	35	10	1.12453	0.0503561	1.12478	1.07229	0.342283	1.17285	0.990757	0.963147	1.55602
ENSMUSP00000071214	ENSMUSG00000021116	Eif2s1	Eif2s1 Q6ZWX6 "Eukaryotic translation initiation factor 2 subunit 1 (Eukaryotic translation initiation factor 2 subunit alpha)(eIF-2-alpha)(eIF-2alpha)(eIF-2A)"	0.673	36	13	0.7619	35	12	0.7683	35	11	1.04379	0.172547	1.0665	1.23717	1.25967e-05	1.06479	1.17501	0.0426923	1.16744
ENSMUSP00000098306	ENSMUSG00000029467	Atp2a2	Atp2a2 O55143 "Sarcoplasmic/endoplasmic reticulum calcium ATPase 2 (SR Ca(2+)-ATPase 2)(SERCA2)(EC 3.6.3.8)(Calcium pump 2)(Calcium-transporting ATPase sarcoplasmic reticulum type, slow twitch skeletal muscle isoform)(Endoplasmic reticulum class 1/2 Ca(2+) ATPase)"	0.4299	63	10	0.3727	49	9	0.3798	55	10	1.0528	0.612526	1.24838	1.06144	0.266286	1.12194	0.943381	0.444815	1.17938
ENSMUSP00000027602	ENSMUSG00000026356	Dars	Dars Q922B2 "Aspartyl-tRNA synthetase, cytoplasmic (EC 6.1.1.12)(Aspartate--tRNA ligase)(AspRS)"	0.6747	53	12	0.6088	49	14	0.6068	47	17	1.00492	0.931151	1.13001	1.17357	0.000123835	1.06628	1.14626	0.0121065	1.10773
ENSMUSP00000034264	ENSMUSG00000031807	Pgls	Pgls Q9CQ60 "6-phosphogluconolactonase (6PGL)(EC 3.1.1.31)"	0.9416	41	7	0.9222	36	6	0.9105	38	6	0.973677	0.743369	1.20969	0.881357	0.0228849	1.10532	0.945515	0.344974	1.14818
ENSMUSP00000034818	ENSMUSG00000032279	Idh3a	Idh3a Q9D6R2 "Isocitrate dehydrogenase [NAD] subunit alpha, mitochondrial Precursor (EC 1.1.1.41)(Isocitric dehydrogenase subunit alpha)(NAD(+)-specific ICDH subunit alpha)"	0.5328	52	12	0.5328	50	11	0.5492	52	11	0.952735	0.567359	1.1981	0.913376	0.247825	1.17879	0.905444	0.170995	1.16188
ENSMUSP00000082682	ENSMUSG00000066551	Hmgb1	Hmgb1 P63158 "High mobility group protein B1 (High mobility group protein 1)(HMG-1)"	0.6884	55	10	0.6465	51	7	0.6837	48	10	0.926938	0.130782	1.10874	0.77224	0.00130464	1.11818	0.93205	0.067613	1.07966
ENSMUSP00000026125	ENSMUSG00000025134	Thoc4	Thoc4 O08583 "THO complex subunit 4 (Tho4)(Ally of AML-1 and LEF-1)(Transcriptional coactivator Aly/REF)(RNA and export factor-binding protein 1)(REF1-I)"	0.9333	78	10	0.8784	75	9	0.8235	64	9	1.31771	0.000761089	1.13355	1.30841	0.0908399	1.38061	0.868223	0.102824	1.19358
ENSMUSP00000103977	ENSMUSG00000028207	Asph	Asph A2AL85;Q8BQK0;Q8CBM2;Q9EQ69 "Aspartate-beta-hydroxylase ";"Putative uncharacterized protein ";"Aspartate-beta-hydroxylasePutative uncharacterized protein ;";"Aspartyl beta-hydroxylase Fragment "	0.4993	72	17	0.4877	58	16	0.3954	55	10	0.878833	0.000186694	1.05839	0.873068	0.0283399	1.12663	0.800039	0.000135991	1.08298
ENSMUSP00000033087	ENSMUSG00000003868	Ruvbl2	Ruvbl2 Q9WTM5 "RuvB-like 2 (EC 3.6.1.-)(p47 protein)"	0.6998	46	12	0.6177	33	12	0.7365	51	16	0.986231	0.697948	1.0796	1.01647	0.772462	1.12901	1.02919	0.57272	1.11218
ENSMUSP00000020522	ENSMUSG00000020277	Pfkl	Pfkl P12382 "6-phosphofructokinase, liver type (EC 2.7.1.11)(Phosphofructokinase 1)(Phosphohexokinase)(Phosphofructo-1-kinase isozyme B)(PFK-B)"	0.4718	58	10	0.3744	55	8	0.4244	56	8	0.894426	0.0571106	1.1227	1.04701	0.47772	1.15587	1.02583	0.817715	1.28659
ENSMUSP00000082652	ENSMUSG00000032249	Anp32a	Anp32a O35381;Q64G17 "Acidic leucine-rich nuclear phosphoprotein 32 family member A (Potent heat-stable protein phosphatase 2A inhibitor I1PP2A)(Acidic nuclear phosphoprotein pp32)(Leucine-rich acidic nuclear protein)(LANP)";"Putative acidic leucine-rich nuclear phosphoprotein 32 family member C "	0.5789	49	8	0.6194	44	7	0.5668	33	6	0.941482	0.601677	1.29814	0.968024	0.778734	1.31072	0.825602	0.0123875	1.13771
ENSMUSP00000098053	ENSMUSG00000016554	Eif3d	Eif3d O70194 "Eukaryotic translation initiation factor 3 subunit D (eIF3d)(Eukaryotic translation initiation factor 3 subunit 7)(eIF-3-zeta)(eIF3 p66)"	0.5018	46	10	0.4818	42	10	0.6095	50	8	1.07831	0.228712	1.14117	1.13222	0.00928431	1.08895	0.974198	0.642845	1.13611
ENSMUSP00000023531	ENSMUSG00000022831	Hcls1	Hcls1 P49710 "Hematopoietic lineage cell-specific protein (Hematopoietic cell-specific LYN substrate 1)(LckBP1)"	0.4918	40	15	0.463	32	15	0.3889	35	10	0.977726	0.54702	1.08143	0.852897	0.000377608	1.07622	0.849501	0.00272204	1.09443
ENSMUSP00000025253	ENSMUSG00000024393	Bat2	Bat2 Q7TSC1 "Large proline-rich protein BAT2 (HLA-B-associated transcript 2)"	0.3962	155	8	0.3842	138	11	0.3457	151	7	1.00933	0.844614	1.11406	0.989263	0.860235	1.1424	1.03182	0.701164	1.20969
ENSMUSP00000021063	ENSMUSG00000020720	Psmd12	Psmd12 Q9D8W5 "26S proteasome non-ATPase regulatory subunit 12 (26S proteasome regulatory subunit RPN5)(26S proteasome regulatory subunit p55)"	0.6294	51	12	0.6404	47	14	0.6469	47	16	0.919334	0.372943	1.22057	1.21898	0.0157125	1.16653	1.1812	0.0388495	1.16972
ENSMUSP00000022163	ENSMUSG00000021660	Btf3	Btf3 Q64152 "Transcription factor BTF3 (RNA polymerase B transcription factor 3)"	0.9755	68	11	0.848	51	11	0.7794	42	10	1.03282	0.817831	1.35563	1.02565	0.741539	1.18342	0.947401	0.86033	1.96408
ENSMUSP00000045048	ENSMUSG00000042079	Hnrnpf	Hnrnpf Q9Z2X1 "Heterogeneous nuclear ribonucleoprotein F (hnRNP F) [Contains Heterogeneous nuclear ribonucleoprotein F, N-terminally processed]"	0.5663	59	8	0.5928	60	6	0.5711	52	6	0.740299	0.00771679	1.2123	0.777693	0.00028474	1.07458	0.938697	0.62091	1.36178
ENSMUSP00000075746	ENSMUSG00000029657	Hsph1	Hsph1 Q61699 "Heat shock protein 105 kDa (Heat shock-related 100 kDa protein E7I)(HSP-E7I)(Heat shock 110 kDa protein)(42 degrees C-HSP)"	0.4693	66	14	0.4459	66	10	0.4126	56	13	1.07583	0.0128487	1.05631	1.01654	0.38974	1.04248	0.982283	0.69	1.10001
ENSMUSP00000123412	ENSMUSG00000024048	2900073G15Rik	2900073G15Rik D3YV37;D3Z249;Q6ZWQ9;Q922W7;Q9CXD2;Q9D6E6 "Putative uncharacterized protein 2900073G15Rik ";"Putative uncharacterized protein 2900073G15Rik ";"MCG5400Putative uncharacterized protein ;";"2900073G15Rik protein Fragment ";"Putative uncharacterized protein ";"Putative uncharacterized protein "	0.907	37	1	0.907	31	2	0.8081	30	6	0.939568			0.970981	0.379172	1.28863	0.996764	0.97697	1.31608
ENSMUSP00000076294	ENSMUSG00000056851	Pcbp2	Pcbp2 Q61990 "Poly(rC)-binding protein 2 (Alpha-CP2)(Putative heterogeneous nuclear ribonucleoprotein X)(hnRNP X)(CTBP)(CBP)"	0.674	60	1	0.6464	60	7	0.7099	64	6	1.22477			1.08403	0.209426	1.15496	0.974606	0.804225	1.2879
ENSMUSP00000001480	ENSMUSG00000001441	Npepps	Npepps Q11011 "Puromycin-sensitive aminopeptidase (PSA)(EC 3.4.11.-)"	0.3663	53	11	0.4315	59	12	0.3511	65	9	0.947722	0.385308	1.14085	0.939739	0.264368	1.12335	0.945461	0.248942	1.10962
ENSMUSP00000026479	ENSMUSG00000025410	Dctn2	Dctn2 Q99KJ8 "Dynactin subunit 2 (Dynactin complex 50 kDa subunit)(DCTN-50)(50 kDa dynein-associated polypeptide)(p50 dynamitin)(Growth cone membrane protein 23-48K)(GMP23-48K)"	0.5075	30	13	0.5647	34	11	0.5721	30	12	0.893778	0.041783	1.11337	0.887788	0.0124812	1.09118	0.763566	0.00117334	1.14658
ENSMUSP00000021077	ENSMUSG00000020733	Slc9a3r1	Slc9a3r1 P70441 "Na(+)/H(+) exchange regulatory cofactor NHE-RF1 (NHERF-1)(Ezrin-radixin-moesin-binding phosphoprotein 50)(EBP50)(Regulatory cofactor of Na(+)/H(+) exchanger)(Sodium-hydrogen exchanger regulatory factor 1)(Solute carrier family 9 isoform A3 regulator /.../or 1)"	0.6141	33	10	0.6028	32	7	0.6817	34	11	0.787918	0.00408887	1.15159	0.743893	0.00763225	1.20176	0.665181	0.00050095	1.19716
ENSMUSP00000032919	ENSMUSG00000030681	Mvp	Mvp Q9EQK5 "Major vault protein (MVP)"	0.5587	75	14	0.5598	74	13	0.5552	69	13	0.884566	0.015033	1.09925	0.907539	0.137639	1.14213	0.823042	9.07004e-05	1.0765
ENSMUSP00000014913	ENSMUSG00000014769	Psmb1	Psmb1 O09061 "Proteasome subunit beta type-1 Precursor (EC 3.4.25.1)(Proteasome component C5)(Macropain subunit C5)(Multicatalytic endopeptidase complex subunit C5)(Proteasome gamma chain)"	0.8333	27	8	0.775	28	9	0.775	21	9	1.09659	0.0955049	1.11989	1.04149	0.223477	1.07362	1.02612	0.672084	1.14497
ENSMUSP00000070993	ENSMUSG00000020849	Ywhae	Ywhae P62259 "14-3-3 protein epsilon (14-3-3E)"	0.7804	76	14	0.8196	78	14	0.7412	59	10	0.891358	0.0192861	1.09753	1.22527	0.00854852	1.1524	1.02281	0.77067	1.1851
ENSMUSP00000087118	ENSMUSG00000053907	Mat2a	Mat2a Q3THS6 "S-adenosylmethionine synthase isoform type-2 (AdoMet synthase 2)(EC 2.5.1.6)(Methionine adenosyltransferase 2)(MAT 2)"	0.5038	36	8	0.4886	36	9	0.4253	37	12	1.28768	0.0750102	1.3313	1.27196	0.0334023	1.24147	1.29562	0.00804846	1.19316
ENSMUSP00000030134	ENSMUSG00000028426	Rad23b	Rad23b P54728 "UV excision repair protein RAD23 homolog B (HR23B)(mHR23B)(XP-C repair-complementing complex 58 kDa protein)(p58)"	0.5481	44	11	0.375	35	9	0.4207	40	11	0.911818	0.174782	1.1512	0.984044	0.776552	1.13467	0.950091	0.510575	1.18199
ENSMUSP00000023510	ENSMUSG00000022814	Umps	Umps P13439 "Uridine 5'-monophosphate synthase (UMP synthase) [Includes Orotate phosphoribosyltransferase(OPRTase)(EC 2.4.2.10);Orotidine 5'-phosphate decarboxylase(EC 4.1.1.23)(OMPdecase)]"	0.501	35	12	0.5717	44	14	0.4532	47	16	1.02259	0.658669	1.11436	1.07032	0.145916	1.09954	1.07587	0.164654	1.11256
ENSMUSP00000090884	ENSMUSG00000020143	Dock2	Dock2 Q8C3J5 "Dedicator of cytokinesis protein 2 (Protein Hch)"	0.3277	93	12	0.2708	87	12	0.3304	96	10	0.794969	0.00302018	1.14273	1.05236	0.417905	1.14405	0.822398	0.0703467	1.24049
ENSMUSP00000034131	ENSMUSG00000031696	Vps35	Vps35 Q9EQH3 "Vacuolar protein sorting-associated protein 35 (Vesicle protein sorting 35)(Maternal-embryonic 3)"	0.4033	61	16	0.4045	58	11	0.4824	69	11	0.936456	0.252801	1.12484	0.946895	0.358587	1.13467	1.01123	0.911538	1.24732
ENSMUSP00000006611	ENSMUSG00000006442	Srm	Srm Q64674 "Spermidine synthase (SPDSY)(EC 2.5.1.16)(Putrescine aminopropyltransferase)"	0.5662	22	10	0.4536	19	9	0.5795	21	9	0.885439	0.0818407	1.15088	1.10231	0.188584	1.16917	1.06476	0.488848	1.22075
ENSMUSP00000053877	ENSMUSG00000038014	Fam120a	Fam120a Q6A0A9 "Constitutive coactivator of PPAR-gamma-like protein 1 (Oxidative stress-associated Src activator)(Protein FAM120A)"	0.3047	56	12	0.4085	71	12	0.3702	57	12	1.0811	0.233852	1.14597	1.04457	0.187269	1.07063	1.05219	0.375803	1.12897
ENSMUSP00000020315	ENSMUSG00000020114	Cand1	Cand1 Q6ZQ38 "Cullin-associated NEDD8-dissociated protein 1 (Cullin-associated and neddylation-dissociated protein 1)(p120 CAND1)"	0.3699	67	14	0.3618	57	16	0.3569	57	16	0.880771	0.10955	1.17309	1.00526	0.883195	1.07764	0.93072	0.323182	1.16157
ENSMUSP00000034740	ENSMUSG00000032216	Nedd4	Nedd4 P46935 "E3 ubiquitin-protein ligase NEDD4 (EC 6.3.2.-)(Neural precursor cell expressed developmentally down-regulated protein 4)(NEDD-4)"	0.4645	58	12	0.3923	61	12	0.4656	64	8	1.12159	0.167008	1.18611	1.22515	0.00486336	1.1357	1.04235	0.546524	1.16747
ENSMUSP00000033809	ENSMUSG00000031432	Prps1l1	Prps1l1 Q9D7G0 "Ribose-phosphate pyrophosphokinase 1 (EC 2.7.6.1)(Phosphoribosyl pyrophosphate synthase I)(PRS-I)"	0.7201	43	2	0.4748	31	7	0.7044	46	11	0.853395	0.514443	8.23052	1.10699	0.212658	1.19527	1.11808	0.238499	1.21942
ENSMUSP00000066238	ENSMUSG00000052681	Rap1b	Rap1b Q99JI6 "Ras-related protein Rap-1b Precursor (GTP-binding protein smg p21B)"	0.8478	27	9	0.6848	24	1	0.5924	20	7	1.68688	0.00591497	1.38345	2.19186			1.74307	0.0509239	1.74848
ENSMUSP00000031411	ENSMUSG00000029455	Aldh2	Aldh2 P47738 "Aldehyde dehydrogenase, mitochondrial Precursor (EC 1.2.1.3)(ALDH class 2)(AHD-M1)(ALDHI)(ALDH-E2)"	0.5742	56	12	0.5915	50	12	0.6301	53	14	0.796965	0.000273839	1.09988	0.701828	1.57315e-07	1.06917	0.893795	0.0417828	1.11338
ENSMUSP00000125320	ENSMUSG00000021266	Wars	Wars Q3U6U7;Q3UDG2 "Putative uncharacterized protein ";"Putative uncharacterized protein "	0.5179	47	12	0.5832	63	15	0.5301	41	11	1.00771	0.8153	1.07324	1.34504	0.000371508	1.14636	0.899778	0.0313073	1.09858
ENSMUSP00000104511	ENSMUSG00000018340	Anxa6	Anxa6 P14824 "Annexin A6 (Annexin-6)(Annexin VI)(Lipocortin VI)(p68)(p70)(Protein III)(Chromobindin-20)(67 kDa calelectrin)(Calphobindin-II)(CPB-II)"	0.5468	59	11	0.4383	55	10	0.3819	48	9	0.839333	0.025937	1.16111	0.786336	9.23171e-05	1.08502	0.593308	0.00455098	1.351
ENSMUSP00000025439	ENSMUSG00000024556	Me2	Me2 Q99KE1 "NAD-dependent malic enzyme, mitochondrial Precursor (NAD-ME)(EC 1.1.1.38)(Malic enzyme 2)"	0.5739	57	13	0.3837	43	10	0.4228	37	7	0.87802	0.0313731	1.12314	0.965373	0.607681	1.16168	0.910599	0.200471	1.17276
ENSMUSP00000016033	ENSMUSG00000015889	Lta4h	Lta4h P24527 "Leukotriene A-4 hydrolase (LTA-4 hydrolase)(EC 3.3.2.6)(Leukotriene A(4) hydrolase)"	0.4435	52	13	0.3732	46	15	0.437	47	14	0.857144	0.00156292	1.0861	0.915429	0.116441	1.11993	0.804229	0.00163348	1.12622
ENSMUSP00000080531	ENSMUSG00000059743	Fdps	Fdps Q920E5 "Farnesyl pyrophosphate synthase (FPP synthase)(FPS)(Farnesyl diphosphate synthase)(Cholesterol-regulated 39 kDa protein)(CR 39) [Includes Dimethylallyltranstransferase(EC 2.5.1.1);Geranyltranstransferase(EC 2.5.1.10)]"	0.7167	39	10	0.4448	31	7	0.6176	29	10	0.897244	0.252198	1.22196	0.882104	0.133739	1.19375	0.798466	0.0559179	1.26147
ENSMUSP00000040222	ENSMUSG00000039682	Lap3	Lap3 Q9CPY7 "Cytosol aminopeptidase (EC 3.4.11.1)(Leucine aminopeptidase 3)(LAP-3)(Leucyl aminopeptidase)(Proline aminopeptidase)(EC 3.4.11.5)(Prolyl aminopeptidase)"	0.5395	53	12	0.6089	48	13	0.553	44	11	1.08952	0.0211084	1.07273	1.08943	0.03876	1.08377	1.00508	0.919639	1.11526
ENSMUSP00000023043	ENSMUSG00000022407	Adsl	Adsl P54822 "Adenylosuccinate lyase (ASL)(EC 4.3.2.2)(Adenylosuccinase)(ASase)"	0.688	50	9	0.6384	48	10	0.5248	42	8	1.0099	0.788645	1.08541	1.01827	0.851396	1.23661	1.06314	0.228435	1.11597
ENSMUSP00000109094	ENSMUSG00000029247	Paics	Paics Paics-201 "phosphoribosylaminoimidazole carboxylase, phosphoribosylaminoribosylaminoimidazole, succinocarboxamide synthetase Gene [Source:MGI (curated);Acc:MGI:1914304]" "MGI_automatic_transcript"	0.467	35	13	0.4528	35	11	0.5765	41	13	1.00255	0.969923	1.15528	0.918015	0.320387	1.19996	1.01436	0.840861	1.16351
ENSMUSP00000031383	ENSMUSG00000029430	Ran	Ran P62827 "GTP-binding nuclear protein Ran (GTPase Ran)(Ras-related nuclear protein)(Ras-like protein TC4)"	0.7731	55	11	0.8796	56	9	0.7917	58	13	0.777979	0.0112541	1.19775	1.13854	0.238714	1.26492	1.06345	0.727948	1.4571
ENSMUSP00000093974	ENSMUSG00000071655	Ubxn1	Ubxn1 Q922Y1 "UBX domain-containing protein 1 (SAPK substrate protein 1)(UBA/UBX 33.3 kDa protein)(mY33K)(Protein 2B28)"	0.8316	47	10	0.8451	48	11	0.6162	30	7	1.03124	0.493468	1.10241	0.724687	0.00132313	1.17685	0.727611	0.00863875	1.22514
ENSMUSP00000074301	ENSMUSG00000020149	Rab1	Rab1 P62821 "Ras-related protein Rab-1A (YPT1-related protein)"	0.8683	29	4	0.8195	30	3	0.6732	25	1	0.969168	0.660578	1.22785	1.18494	0.239095	1.55316	0.871207
ENSMUSP00000021114	ENSMUSG00000020766	Galk1	Galk1 Q9R0N0 "Galactokinase (EC 2.7.1.6)(Galactose kinase)"	0.5816	56	7	0.602	46	9	0.5153	55	8	0.904204	0.296943	1.2408	1.0653	0.536979	1.25921	1.38306	0.0758062	1.44527
ENSMUSP00000001331	ENSMUSG00000001285	Myg1	Myg1 Q9JK81 "UPF0160 protein MYG1, mitochondrial Precursor (Protein Gamm1)"	0.5737	39	9	0.5632	34	10	0.5026	41	9	1.00736	0.856903	1.09503	0.952128	0.243022	1.09288	1.0135	0.820985	1.14143
ENSMUSP00000018333	ENSMUSG00000018189	Uchl5	Uchl5 Q9WUP7 "Ubiquitin carboxyl-terminal hydrolase isozyme L5 (UCH-L5)(EC 3.4.19.12)(Ubiquitin thioesterase L5)(Ubiquitin C-terminal hydrolase UCH37)"	0.5957	39	11	0.5653	32	11	0.5593	37	8	1.10228	0.0500193	1.10229	1.25256	0.0102687	1.17245	1.08772	0.210758	1.15529
ENSMUSP00000037930	ENSMUSG00000037470	Uggt1	Uggt1 Q6P5E4 "UDP-glucose:glycoprotein glucosyltransferase 1 Precursor (UGT1)(EC 2.4.1.-)(UDP-glucose ceramide glucosyltransferase-like 1)(UDP--Glc:glycoprotein glucosyltransferase)"	0.4329	86	14	0.3602	77	11	0.296	73	9	0.941632	0.477953	1.19592	1.10453	0.293615	1.22121	1.17407	0.210554	1.31241
ENSMUSP00000045073	ENSMUSG00000033732	Sf3b3	Sf3b3 Q921M3 "Splicing factor 3B subunit 3 (Spliceosome-associated protein 130)(SAP 130)(Pre-mRNA-splicing factor SF3b 130 kDa subunit)(SF3b130)"	0.332	58	10	0.2859	58	7	0.3172	68	15	1.02585	0.848933	1.34242	1.14877	0.0916025	1.18429	1.23768	0.00434062	1.14414
ENSMUSP00000022378	ENSMUSG00000021831	Ero1l	Ero1l Q8R180 "ERO1-like protein alpha Precursor (ERO1-L-alpha)(ERO1-L)(EC 1.8.4.-)(Oxidoreductin-1-L-alpha)(Endoplasmic oxidoreductin-1-like protein)"	0.5409	51	11	0.528	41	10	0.4009	34	7	0.696214	0.0106021	1.2935	1.04243	0.248539	1.07917	0.76263	0.0443024	1.2988
ENSMUSP00000092002	ENSMUSG00000050708	Ftl1	Ftl1 P49945;P29391 "Ferritin light chain 2 (Ferritin L subunit 2)(Ferritin subunit LG)";"Ferritin light chain 1 (Ferritin L subunit 1)"	0.6667	33	7	0.6503	32	7	0.7104	27	7	1.04453	0.143156	1.06536	0.814169	0.00549234	1.12625	0.888163	0.0682452	1.13969
ENSMUSP00000095656	ENSMUSG00000073838	Tufm	Tufm Q8BFR5 "Elongation factor Tu, mitochondrial Precursor "	0.5863	33	11	0.4867	32	9	0.4624	31	9	0.916801	0.0480795	1.08975	0.860166	0.0137135	1.1168	0.80988	0.00862125	1.15109
ENSMUSP00000110987	ENSMUSG00000003402	Prkcsh	Prkcsh O08795 "Glucosidase 2 subunit beta Precursor (Glucosidase II subunit beta)(Protein kinase C substrate 60.1 kDa protein heavy chain)(PKCSH)(80K-H protein)"	0.4299	39	13	0.3542	39	12	0.4905	42	10	0.960942	0.528388	1.14306	0.985433	0.83147	1.15974	0.723271	0.0004374	1.14557
ENSMUSP00000031032	ENSMUSG00000029147	Ppm1g	Ppm1g Q61074 "Protein phosphatase 1G (EC 3.1.3.16)(Protein phosphatase 2C isoform gamma)(PP2C-gamma)(Protein phosphatase magnesium-dependent 1 gamma)(Protein phosphatase 1C)(Fibroblast growth factor-inducible protein 13)(FIN13)"	0.4391	41	11	0.5037	39	10	0.5535	40	9	1.06911	0.146547	1.09921	1.0314	0.306955	1.0667	0.877242	0.0184846	1.10789
ENSMUSP00000109451	ENSMUSG00000006304	Arpc2	Arpc2 Q9CVB6 "Actin-related protein 2/3 complex subunit 2 (Arp2/3 complex 34 kDa subunit)(p34-ARC)"	0.6633	34	10	0.6967	40	13	0.6867	38	10	1.04333	0.565082	1.17427	0.979204	0.701573	1.12478	1.13591	0.293351	1.29473
ENSMUSP00000023677	ENSMUSG00000022956	Atp5o	Atp5o Q9DB20 "ATP synthase subunit O, mitochondrial Precursor (Oligomycin sensitivity conferral protein)(OSCP)"	0.7465	35	10	0.8263	39	7	0.7371	28	8	0.947868	0.524299	1.2006	0.891772	0.529903	1.52284	0.926541	0.693823	1.55229
ENSMUSP00000028610	ENSMUSG00000027187	Cat	Cat P24270 "Catalase (EC 1.11.1.6)"	0.6338	36	12	0.4858	31	9	0.4042	27	8	0.770181	0.0138432	1.21723	0.5267	3.67501e-05	1.19774	0.873002	0.0281655	1.1235
ENSMUSP00000099490	ENSMUSG00000020532	Acaca	Acaca Q5SWU9 "Acetyl-CoA carboxylase 1 (EC 6.4.1.2)(ACC-alpha)(Acetyl-CoA carboxylase 265) [Includes Biotin carboxylase(EC 6.3.4.14)]"	0.362	155	12	0.3207	131	7	0.3484	138	16	1.0931	0.363549	1.22961	1.32144	0.0393501	1.29521	1.12176	0.181048	1.19071
ENSMUSP00000095287	ENSMUSG00000073640	AC149589.2	AC149589.2 P61358 "60S ribosomal protein L27 "	0.8382	39	14	0.8309	47	12	0.875	44	14	1.02847	0.785932	1.24447	1.00577	0.952766	1.23221	0.93244	0.843339	2.11577
ENSMUSP00000057771	ENSMUSG00000022391	Rangap1	Rangap1 P46061 "Ran GTPase-activating protein 1 (RanGAP1)"	0.5127	47	8	0.348	38	6	0.5654	61	11	1.47712	0.0148362	1.33284	1.12306	0.0916921	1.154	1.08208	0.351227	1.1969
ENSMUSP00000063825	ENSMUSG00000024892	Pcx	Pcx Q05920 "Pyruvate carboxylase, mitochondrial Precursor (EC 6.4.1.1)(Pyruvic carboxylase)(PCB)"	0.3642	77	8	0.2691	64	5	0.3871	74	12	0.785712	0.00947719	1.17485	0.640071	0.00958357	1.3044	0.488154	0.00028876	1.35364
ENSMUSP00000035415	ENSMUSG00000032637	Atxn2l	Atxn2l Q7TQH0 "Ataxin-2-like protein "	0.4442	63	9	0.4099	59	11	0.2946	59	9	1.26347	0.000215358	1.08831	1.23651	0.0179694	1.18218	0.977319	0.524035	1.08265
ENSMUSP00000034946	ENSMUSG00000032382	Snx1	Snx1 Q9WV80 "Sorting nexin-1 "	0.4491	45	9	0.4741	46	9	0.4702	38	11	0.938517	0.475222	1.21571	0.970519	0.724356	1.20792	1.05564	0.6204	1.26625
ENSMUSP00000030518	ENSMUSG00000028745	Capzb	Capzb A2AMV7;A2AMV9;A2AMW0;P97856;Q3TRH8 "CAPZB3Capping protein (Actin filament) muscle Z-line, beta ;";"Capping protein (Actin filament) muscle Z-line, beta Fragment ";"Capping protein (Actin filament) muscle Z-line, betaCapping protein (Actin filament) muscle Z-line, beta, isoform CRA_a ;";"Capping protein beta 3 subunit Fragment ";"Putative uncharacterized protein "	0.6179	36	12	0.6544	37	11	0.5748	34	11	1.00204	0.980413	1.19508	0.918247	0.0452563	1.08665	0.924076	0.400668	1.22192
ENSMUSP00000027252	ENSMUSG00000026083	Eif5b	Eif5b Q05D44 "Eukaryotic translation initiation factor 5B (eIF-5B)(Translation initiation factor IF-2)"	0.3956	68	13	0.3487	68	11	0.4252	73	13	1.1332	0.0408075	1.12626	1.18697	0.0131061	1.13407	1.12531	0.152526	1.18341
ENSMUSP00000020484	ENSMUSG00000020250	Txnrd1	Txnrd1 Q9JMH6 "Thioredoxin reductase 1, cytoplasmic (TR)(EC 1.8.1.9)(Thioredoxin reductase TR1)"	0.4369	29	11	0.499	32	6	0.4709	29	10	0.942189	0.722658	1.43824	0.860505	0.0252001	1.13018	1.10394	0.131687	1.14444
ENSMUSP00000098648	ENSMUSG00000036323	Srp72	Srp72 A0JLN1;A0PJ97;Q3UU23;Q3UZL8;Q9CS54 "Srp72 protein Fragment ";"Srp72 protein Fragment ";"Putative uncharacterized protein Fragment ";"Putative uncharacterized protein Fragment ";"Putative uncharacterized protein Fragment "	0.4516	56	10	0.4471	38	11	0.4367	44	7	1.06584	0.746166	1.54049	1.27799	0.00237548	1.14499	0.978824	0.82817	1.25988
ENSMUSP00000117022	ENSMUSG00000037601	Nme1	Nme1 Q5NC80;Q5NC81 "Nucleoside diphosphate kinase Fragment (EC 2.7.4.6)";"Nucleoside diphosphate kinase (EC 2.7.4.6)"	0.8684	34	6	0.8553	33	3	0.875	37	3	1.06408	0.679264	1.43918	1.15096	0.071332	1.18633	0.94306	0.854978	3.37702
ENSMUSP00000016105	ENSMUSG00000015961	Adss	Adss P46664 "Adenylosuccinate synthetase isozyme 2 (AMPSase 2)(AdSS 2)(EC 6.3.4.4)(Adenylosuccinate synthetase, non-muscle isozyme)(Adenylosuccinate synthetase, acidic isozyme)(IMP--aspartate ligase 2)"	0.5307	35	10	0.5066	36	10	0.511	39	9	1.10025	0.101012	1.12559	1.01298	0.871189	1.19102	1.05334	0.3335	1.12349
ENSMUSP00000023707	ENSMUSG00000022982	Sod1	Sod1 P08228 "Superoxide dismutase [Cu-Zn] (EC 1.15.1.1)"	0.8896	35	9	0.6753	28	8	0.5714	28	8	0.778919	0.0213872	1.2238	0.717692	0.00400145	1.20501	0.823404	0.0430782	1.20483
ENSMUSP00000078774	ENSMUSG00000061838	Suclg2	Suclg2 Q9Z2I8 "Succinyl-CoA ligase [GDP-forming] subunit beta, mitochondrial Precursor (EC 6.2.1.4)(GTP-specific succinyl-CoA synthetase subunit beta)(Succinyl-CoA synthetase beta-G chain)(SCS-betaG)"	0.4942	33	11	0.5589	33	6	0.6859	47	10	0.779027	4.86279e-05	1.08553	0.921423	0.0154706	1.06011	0.964706	0.326574	1.08149
ENSMUSP00000096435	ENSMUSG00000032097	Ddx6	Ddx6 P54823 "Probable ATP-dependent RNA helicase DDX6 (EC 3.6.1.-)(DEAD box protein 6)(ATP-dependent RNA helicase p54)(Oncogene RCK homolog)"	0.5714	38	9	0.5259	31	8	0.5259	39	9	1.05576	0.505487	1.19659	1.14089	0.0842598	1.16769	1.0147	0.859008	1.20137
ENSMUSP00000019405	ENSMUSG00000019261	Mtap1s	Mtap1s Q8C052 "Microtubule-associated protein 1S (MAP-1S)(BPY2-interacting protein 1)(Microtubule-associated protein 8) [Contains MAP1S heavy chain;MAP1S light chain]"	0.4645	89	6	0.3515	69	7	0.4666	63	9	1.06282	0.252597	1.12882	0.921435	0.338271	1.21222	0.928078	0.315062	1.1742
ENSMUSP00000034866	ENSMUSG00000032314	Etfa	Etfa Q99LC5 "Electron transfer flavoprotein subunit alpha, mitochondrial Precursor (Alpha-ETF)"	0.7988	40	12	0.7598	41	12	0.8078	44	13	0.938925	0.535145	1.24192	0.973347	0.656818	1.13907	1.06162	0.575867	1.25429
ENSMUSP00000041968	ENSMUSG00000039067	Psmd7	Psmd7 P26516 "26S proteasome non-ATPase regulatory subunit 7 (26S proteasome regulatory subunit RPN8)(26S proteasome regulatory subunit S12)(Proteasome subunit p40)(Mov34 protein)"	0.7508	45	10	0.6729	38	7	0.6293	36	13	1.05093	0.581778	1.21734	1.14345	0.229461	1.27788	0.96911	0.693142	1.18427
ENSMUSP00000005017	ENSMUSG00000004897	Hdgf	Hdgf P51859 "Hepatoma-derived growth factor (HDGF)"	0.6709	33	9	0.7932	29	9	0.5907	28	8	1.0031	0.968506	1.19129	1.01129	0.880715	1.18186	0.927984	0.257829	1.15432
ENSMUSP00000106140	ENSMUSG00000015671	Psma2	Psma2 P49722 "Proteasome subunit alpha type-2 (EC 3.4.25.1)(Proteasome component C3)(Macropain subunit C3)(Multicatalytic endopeptidase complex subunit C3)"	0.6068	35	10	0.7564	30	10	0.6795	31	9	1.02599	0.794119	1.24099	1.07488	0.42889	1.21797	0.993189	0.864807	1.09378
ENSMUSP00000010899	ENSMUSG00000010755	Cars	Cars Q9ER72 "Cysteinyl-tRNA synthetase, cytoplasmic (EC 6.1.1.16)(Cysteine--tRNA ligase)(CysRS)"	0.4091	50	12	0.4428	54	13	0.3767	44	14	1.01692	0.656328	1.08495	1.17292	0.0483949	1.17139	0.798721	0.0363952	1.23137
ENSMUSP00000036924	ENSMUSG00000033712	2610301G19Rik	2610301G19Rik Q8VDP4 "Protein KIAA1967 homolog "	0.423	63	10	0.4197	57	10	0.398	48	8	0.864391	0.0137987	1.11415	0.873768	0.104323	1.18409	0.941878	0.611721	1.30552
ENSMUSP00000109551	ENSMUSG00000031865	Dctn1	Dctn1 D3Z2M9;Q3TRF1 "Putative uncharacterized protein Dctn1 ";"Putative uncharacterized protein Fragment "	0.4465	100	9	0.3817	70	9				0.824827	0.0593471	1.22411	0.835763	0.0153344	1.14424
ENSMUSP00000032114	ENSMUSG00000030036	Mogs	Mogs Q80UM7 "Mannosyl-oligosaccharide glucosidase (EC 3.2.1.106)(Glycoprotein-processing glucosidase I)(Glucosidase 1)"	0.4904	60	10	0.4664	57	11	0.4628	55	10	1.0648	0.310483	1.14129	1.0144	0.837718	1.16357	1.06737	0.575396	1.28889
ENSMUSP00000099979	ENSMUSG00000028312	Smc2	Smc2 Q8CG48 "Structural maintenance of chromosomes protein 2 (SMC protein 2)(SMC-2)(Chromosome-associated protein E)(XCAP-E homolog)(FGF-inducible protein 16)"	0.4332	91	12	0.2989	65	8	0.3048	62	9	0.834683	0.00640327	1.1258	0.731364	0.000324844	1.11997	0.879645	0.0502381	1.13701
ENSMUSP00000003029	ENSMUSG00000002949	Timm44	Timm44 O35857 "Mitochondrial import inner membrane translocase subunit TIM44 Precursor "	0.5619	47	13	0.4757	39	11	0.4956	44	15	0.987336	0.886139	1.20908	0.815383	0.000102404	1.07619	0.963481	0.517786	1.1278
ENSMUSP00000032508	ENSMUSG00000030357	Fkbp4	Fkbp4 P30416 "Peptidyl-prolyl cis-trans isomerase FKBP4 (PPIase FKBP4)(EC 5.2.1.8)(FK506-binding protein 4)(FKBP-4)(Rotamase)(HSP-binding immunophilin)(HBI)(Immunophilin FKBP52)(52 kDa FK506-binding protein)(52 kDa FKBP)(FKBP-52)(FKBP59)(59 kDa immunophilin)(p59) /.../ains Peptidyl-prolyl cis-trans isomerase FKBP4, N-terminally processed]"	0.5699	44	9	0.5961	39	8	0.607	38	9	0.937115	0.397981	1.18263	1.18182	0.00241045	1.08917	0.996329	0.973505	1.28083
ENSMUSP00000025476	ENSMUSG00000024583	Txnl1	Txnl1 Q8CDN6 "Thioredoxin-like protein 1 (32 kDa thioredoxin-related protein)"	0.6298	31	8	0.5882	35	7	0.6298	34	8	0.924363	0.345472	1.20189	0.927482	0.258443	1.15903	0.940009	0.631693	1.33911
ENSMUSP00000028981	ENSMUSG00000027479	Mapre1	Mapre1 Q61166 "Microtubule-associated protein RP/EB family member 1 (APC-binding protein EB1)(End-binding protein 1)(EB1)"	0.6455	29	6	0.5299	27	5	0.541	26	7	1.38626	0.00834717	1.2203	1.04127	0.583607	1.20749	1.18419	0.0996802	1.23694
ENSMUSP00000028004	ENSMUSG00000026687	Aldh9a1	Aldh9a1 Q9JLJ2 "4-trimethylaminobutyraldehyde dehydrogenase (TMABADH)(EC 1.2.1.47)(Aldehyde dehydrogenase family 9 member A1)(EC 1.2.1.3)"	0.5251	50	10	0.4517	37	8	0.473	37	6	0.844973	0.0201804	1.1449	0.780614	0.000338817	1.09452	0.805314	0.0847517	1.29627
ENSMUSP00000060468	ENSMUSG00000047675	Rps8	Rps8 P62242 "40S ribosomal protein S8 "	0.7364	57	9	0.6864	48	12	0.6058	44	10	0.963152	0.623915	1.18508	1.10421	0.0832002	1.12132	0.996002	0.963086	1.20977
ENSMUSP00000038839	ENSMUSG00000033047	Eif3l	Eif3l Q8QZY1 "Eukaryotic translation initiation factor 3 subunit L (eIF3l)(Eukaryotic translation initiation factor 3 subunit E-interacting protein)(Eukaryotic translation initiation factor 3 subunit 6-interacting protein)(67 kDa polymerase-associated factor)(PAF /.../ kDa tyrosine-rich heat shock protein)(HSP-66Y)"	0.6188	60	16	0.3422	38	9	0.5833	59	16	1.07828	0.398463	1.20295	1.07371	0.237364	1.13702	1.05625	0.495466	1.18168
ENSMUSP00000096411	ENSMUSG00000056394	Lig1	Lig1 P37913 "DNA ligase 1 (EC 6.5.1.1)(DNA ligase I)(Polydeoxyribonucleotide synthase [ATP] 1)"	0.427	80	11	0.3981	66	13	0.4217	71	12	0.922349	0.0416692	1.08017	0.878415	0.00012554	1.0522	0.993387	0.947525	1.2422
ENSMUSP00000105523	ENSMUSG00000009090	Ap1b1	Ap1b1 Q5SVG5;Q6NXY3 "Adaptor protein complex AP-1, beta 1 subunit ";"Ap1b1 protein Fragment "	0.4039	65	6	0.3723	59	4	0.4094	65	5	0.965115	0.496506	1.14103	1.1029	0.130875	1.16291	0.807431	0.0662349	1.26719
ENSMUSP00000120115	ENSMUSG00000059208	Hnrnpm	Hnrnpm B8JK30;Q3TQ66;Q3UCL9 "Heterogeneous nuclear ribonucleoprotein MHeterogeneous nuclear ribonucleoprotein M, isoform CRA_c ;";"Putative uncharacterized protein Fragment ";"Putative uncharacterized protein Fragment "	0.5926	56	11	0.5405	55	9	0.6187	61	17	1.1218	0.119732	1.16244	1.16092	0.311136	1.37473	0.826681	0.00335462	1.12441
ENSMUSP00000038368	ENSMUSG00000025607	Copg2	Copg2 Q9QXK3 "Coatomer subunit gamma-2 (Gamma-2-coat protein)(Gamma-2-COP)"	0.4386	56	8	0.4546	43	6	0.4099	49	6	0.889696	0.268863	1.25883	0.976965	0.81176	1.26953	1.05408	0.508441	1.20954
ENSMUSP00000048425	ENSMUSG00000032959	Pebp1	Pebp1 P70296 "Phosphatidylethanolamine-binding protein 1 (PEBP-1)(HCNPpp) [Contains Hippocampal cholinergic neurostimulating peptide(HCNP)]"	0.6952	36	7	0.5882	30	7	0.7166	28	6	0.838806	0.0125804	1.13013	0.657042	0.0179682	1.37499	0.801009	0.301473	1.64093
ENSMUSP00000029663	ENSMUSG00000028029	Aimp1	Aimp1 P31230 "Aminoacyl tRNA synthase complex-interacting multifunctional protein 1 (Multisynthase complex auxiliary component p43) [Contains Endothelial monocyte-activating polypeptide 2(EMAP-2)(Endothelial monocyte-activating polypeptide II)(EMAP-II)(Small indu /.../cytokine subfamily E member 1)]"	0.5329	27	9	0.6489	30	10	0.5016	21	6	1.15247	0.00913044	1.10051	1.17442	0.000291187	1.06578	1.0107	0.85802	1.15643
ENSMUSP00000099878	ENSMUSG00000028495	Rps6	Rps6 P62754 "40S ribosomal protein S6 (Phosphoprotein NP33)"	0.8514	71	11	0.751	56	11	0.8434	70	12	0.986999	0.883598	1.21425	1.0906	0.238296	1.16656	0.911545	0.469811	1.31299
ENSMUSP00000005503	ENSMUSG00000005370	Msh6	Msh6 P54276 "DNA mismatch repair protein Msh6 (MutS-alpha 160 kDa subunit)(G/T mismatch-binding protein)(GTMBP)(GTBP)(p160)"	0.313	76	11	0.2666	65	8	0.3255	71	7	0.775205	0.0388057	1.26954	0.713875	0.0095512	1.25305	0.863901	0.217186	1.29649
ENSMUSP00000072087	ENSMUSG00000058587	Tmod3	Tmod3 Q9JHJ0 "Tropomodulin-3 (Ubiquitous tropomodulin)(U-Tmod)"	0.5341	35	8	0.5426	27	8	0.4347	22	7	1.02885	0.260823	1.05766	0.987983	0.839844	1.14605	0.915776	0.446213	1.30235
ENSMUSP00000095040	ENSMUSG00000052397	Ezr	Ezr Q8CBU4 "Putative uncharacterized protein Fragment "	0.6587	81	14	0.6598	88	15	0.6195	80	9	1.04601	0.197508	1.07417	0.96861	0.644771	1.15626	0.858131	0.0482674	1.16359
ENSMUSP00000030118	ENSMUSG00000028410	Dnaja1	Dnaja1 P63037 "DnaJ homolog subfamily A member 1 (Heat shock 40 kDa protein 4)(DnaJ protein homolog 2)(Heat shock protein J2)(HSJ-2)"	0.529	36	11	0.5743	31	8	0.5919	39	9	1.26497	0.000826854	1.11756	1.01436	0.775472	1.12044	0.951006	0.38183	1.13335
ENSMUSP00000073175	ENSMUSG00000060938	Rpl26	Rpl26 P61255 "60S ribosomal protein L26 (Silica-induced gene 20 protein)(SIG-20)"	0.9241	44	14	0.8	48	14	0.7931	45	11	1.23448	0.0798564	1.2706	1.08479	0.207545	1.14172	0.864262	0.219865	1.28188
ENSMUSP00000041149	ENSMUSG00000033307	Mif	Mif P34884 "Macrophage migration inhibitory factor (MIF)(EC 5.3.2.1)(Phenylpyruvate tautomerase)(L-dopachrome tautomerase)(EC 5.3.3.12)(L-dopachrome isomerase)(Glycosylation-inhibiting factor)(GIF)(Delayed early response protein 6)(DER6)"	0.887	80	4	0.887	66	3	1	67	3	0.875502	0.101122	1.19808	1.0591	0.720147	1.82086	1.36046	0.203674	2.03688
ENSMUSP00000005705	ENSMUSG00000005566	Trim28	Trim28 Q62318 "Transcription intermediary factor 1-beta (TIF1-beta)(Tripartite motif-containing protein 28)(KRAB-A-interacting protein)(KRIP-1)"	0.3933	50	14	0.4101	45	12	0.3621	49	12	0.998375	0.975114	1.1168	0.942454	0.437597	1.1758	0.938544	0.300216	1.13702
ENSMUSP00000109399	ENSMUSG00000047215	Rpl9	Rpl9 P51410 "60S ribosomal protein L9 "	0.8646	33	14	0.6875	34	11	0.7552	30	10	0.982326	0.784487	1.14793	1.24088	0.00218599	1.12482	0.929149	0.706182	1.53281
ENSMUSP00000031793	ENSMUSG00000029780	Nt5c3	Nt5c3 Q9D020 "Cytosolic 5'-nucleotidase 3 (EC 3.1.3.5)(Cytosolic 5'-nucleotidase III)(cN-III)(Pyrimidine 5'-nucleotidase 1)(P5'N-1)(P5N-1)(PN-I)(Lupin)"	0.7915	43	13	0.6435	28	8	0.8369	40	15	1.14172	0.0182887	1.11161	1.60597	7.59689e-05	1.12928	1.31655	0.00152735	1.16221
ENSMUSP00000028517	ENSMUSG00000027108	Ola1	Ola1 Q9CZ30 "Obg-like ATPase 1 (EC 3.6.3.-)(GTP-binding protein 9)"	0.6843	46	12	0.5934	37	9	0.6818	34	11	1.08224	0.181898	1.12983	1.38071	4.21047e-08	1.03102	1.09133	0.314499	1.20186
ENSMUSP00000025385	ENSMUSG00000024507	Hsd17b4	Hsd17b4 P51660 "Peroxisomal multifunctional enzyme type 2 (MFE-2)(D-bifunctional protein)(DBP)(17-beta-hydroxysteroid dehydrogenase 4)(17-beta-HSD 4) [Includes 3-hydroxyacyl-CoA dehydrogenase(EC 1.1.1.35);3-alpha,7-alpha,12-alpha-trihydroxy-5-beta-cholest-24-enoyl- /.../dratase(EC 4.2.1.107)]"	0.468	63	9	0.3333	44	4	0.3755	57	3	0.96552	0.429161	1.10204	0.890114	0.370171	1.42218	0.973073	0.691456	1.29181
ENSMUSP00000081544	ENSMUSG00000030934	Oat	Oat P29758 "Ornithine aminotransferase, mitochondrial Precursor (EC 2.6.1.13)(Ornithine--oxo-acid aminotransferase)"	0.574	50	10	0.5695	49	10	0.6287	47	14	0.809398	0.000955294	1.10447	0.774224	0.00164161	1.1395	0.754273	6.15984e-05	1.1107
ENSMUSP00000005066	ENSMUSG00000004936	Map2k1	Map2k1 P31938 "Dual specificity mitogen-activated protein kinase kinase 1 (MAP kinase kinase 1)(MAPKK 1)(EC 2.7.12.2)(ERK activator kinase 1)(MAPK/ERK kinase 1)(MEK 1)"	0.5394	41	5	0.5827	33	5	0.5598	38	6	0.904201	0.299177	1.26433	1.0543	0.308102	1.13407	0.782144	0.112539	1.38898
ENSMUSP00000103365	ENSMUSG00000059070	Rpl18	Rpl18 P35980 "60S ribosomal protein L18 "	0.8457	56	9	0.7606	53	8	0.8191	66	9	1.06154	0.684205	1.38599	0.917301	0.415724	1.2662	1.06276	0.68505	1.39608
ENSMUSP00000098963	ENSMUSG00000021020	Srp54c	Srp54c P14576 "Signal recognition particle 54 kDa protein (SRP54)"	0.6528	52	14	0.6409	55	17	0.4841	39	14	1.0113	0.897448	1.20288	1.0902	0.0228997	1.07546	1.02213	0.711799	1.13337
ENSMUSP00000045284	ENSMUSG00000038462	Uqcrfs1	Uqcrfs1 Q9CR68 "Cytochrome b-c1 complex subunit Rieske, mitochondrial Precursor (EC 1.10.2.2)(Ubiquinol-cytochrome c reductase iron-sulfur subunit)(Rieske iron-sulfur protein)(RISP)(Cytochrome b-c1 complex subunit 5)(Complex III subunit 5) [Contains Cytochrome b-c1 /.../ex subunit 11(Ubiquinol-cytochrome c reductase 8 kDa protein)(Complex III subunit IX)]"	0.6715	27	10	0.6934	30	7	0.7226	33	12	1.08249	0.123611	1.11133	0.819048	0.0379272	1.20223	1.02346	0.795403	1.2118
ENSMUSP00000018506	ENSMUSG00000018362	Kpna2	Kpna2 P52293 "Importin subunit alpha-2 (Karyopherin subunit alpha-2)(SRP1-alpha)(RAG cohort protein 1)(Pendulin)(Pore targeting complex 58 kDa subunit)(PTAC58)(Importin alpha P1)"	0.5198	38	8	0.3989	33	6	0.4877	46	9	1.56201	0.0003684	1.17925	1.13101	0.0369458	1.11861	0.85246	0.387163	1.49556
ENSMUSP00000096958	ENSMUSG00000062328	Rpl17	Rpl17 Q9CPR4 "60S ribosomal protein L17 "	0.7254	49	9	0.6425	48	8	0.6425	38	11	1.0274	0.619868	1.1284	1.00307	0.951511	1.12213	1.13775	0.247916	1.26407
ENSMUSP00000105965	ENSMUSG00000037487	Ubr5	Ubr5 Q8BJK5 "Putative uncharacterized protein Fragment "	0.3469	178	9	0.3283	151	7	0.2787	150	10	1.09273	0.197632	1.15667	0.91231	0.498577	1.366	1.08223	0.408335	1.2289
ENSMUSP00000014750	ENSMUSG00000014606	Slc25a11	Slc25a11 Q9CR62 "Mitochondrial 2-oxoglutarate/malate carrier protein (OGCP)(Solute carrier family 25 member 11)"	0.6274	32	9	0.6529	43	10	0.6815	29	9	1.25321	0.0109062	1.17101	1.49378	0.0036352	1.26229	1.39819	0.0130027	1.27517
ENSMUSP00000020741	ENSMUSG00000020457	Drg1	Drg1 P32233 "Developmentally-regulated GTP-binding protein 1 (DRG-1)(Neural precursor cell expressed developmentally down-regulated protein 3)(NEDD-3)"	0.5886	38	10	0.3978	30	6	0.7003	33	8	1.16785	0.038279	1.15572	1.27461	0.00126982	1.10042	1.18405	0.00170869	1.08455
ENSMUSP00000103181	ENSMUSG00000017404	Rpl19	Rpl19 A2A547 "Ribosomal protein L19 "	0.7165	48	12	0.6753	47	9	0.6701	50	10	1.0336	0.870306	1.54535	1.01	0.901266	1.19625	1.00686	0.943863	1.23812
ENSMUSP00000007977	ENSMUSG00000007833	Aldh16a1	Aldh16a1 Q571I9 "Aldehyde dehydrogenase family 16 member A1 "	0.3616	73	9	0.2269	36	5	0.298	55	6	0.887776	0.0443071	1.12206	0.834634	0.0809561	1.24849	0.925521	0.470704	1.29063
ENSMUSP00000109877	ENSMUSG00000022876	Samsn1	Samsn1 P57725 "SAM domain-containing protein SAMSN-1 (SAM domain, SH3 domain and nuclear localization signals protein 1)"	0.5241	43	9	0.3519	30	6	0.4409	23	5	0.898788	0.131363	1.15769	0.835113	0.0189716	1.14536	0.819833	0.0553309	1.22864
ENSMUSP00000097772	ENSMUSG00000075411	AC123724.1	AC123724.1 D3Z6Q9 "Putative uncharacterized protein Bin2 "	0.3804	43	12	0.4703	43	11	0.3476	33	7	1.57725	1.22895e-05	1.14347	1.65383	0.0133337	1.45292	1.58033	0.00965922	1.34942
ENSMUSP00000016901	ENSMUSG00000016757	Ttll12	Ttll12 Q3UDE2 "Tubulin--tyrosine ligase-like protein 12 "	0.4679	48	9	0.3678	42	7	0.3474	36	8	0.862855	0.015351	1.11718	1.00211	0.977698	1.19354	1.04463	0.719382	1.31786
ENSMUSP00000074238	ENSMUSG00000020358	Hnrnpab	Hnrnpab Q99020 "Heterogeneous nuclear ribonucleoprotein A/B (hnRNP A/B)(CArG-binding factor-A)(CBF-A)"	0.7018	46	13	0.7088	44	13	0.4669	30	9	1.41629	0.000176146	1.15257	1.2635	1.63361e-05	1.07657	0.760555	0.0159977	1.23052
ENSMUSP00000081575	ENSMUSG00000066151	Fkbp15	Fkbp15 Q6P9Q6 "FK506-binding protein 15 (FKBP-15)(133 kDa FK506-binding protein)(133 kDa FKBP)(FKBP-133)(WASP and FKBP-like)(WAFL)"	0.426	67	8	0.2113	46	7	0.2327	48	6	1.25871	0.0501399	1.25899	1.21925	0.114211	1.30029	0.874061	0.429541	1.49605
ENSMUSP00000054490	ENSMUSG00000049517	Rps23	Rps23 P62267 "40S ribosomal protein S23 "	0.9301	38	9	0.7273	34	9	0.8741	38	10	1.03419	0.464304	1.10616	1.03439	0.6051	1.1559	0.868633	0.314237	1.34834
ENSMUSP00000074216	ENSMUSG00000060680	Gm8894	Gm8894 Q60605 "Myosin light polypeptide 6 (Smooth muscle and nonmuscle myosin light chain alkali 6)(Myosin light chain alkali 3)(Myosin light chain A3)(Myosin light chain 3)(MLC-3)(17 kDa myosin light chain)(LC17)"	0.6556	42	7	0.6623	40	6	0.7152	44	4	1.04109	0.460561	1.13315	0.714457	0.004928	1.19779	0.744133	0.249416	1.93478
ENSMUSP00000048285	ENSMUSG00000036112	Metap2	Metap2 O08663 "Methionine aminopeptidase 2 (MetAP 2)(MAP 2)(EC 3.4.11.18)(Peptidase M 2)(Initiation factor 2-associated 67 kDa glycoprotein)(p67eIF2)(p67)"	0.4686	31	7	0.6255	37	8	0.318	27	7	0.997537	0.981463	1.28295	0.941367	0.536427	1.24588	0.891491	0.109864	1.16169
ENSMUSP00000108956	ENSMUSG00000026229	Psmd1	Psmd1 Q3TXS7 "26S proteasome non-ATPase regulatory subunit 1 (26S proteasome regulatory subunit RPN2)(26S proteasome regulatory subunit S1)"	0.4311	72	11	0.3643	58	13	0.4711	77	16	1.03181	0.578941	1.12937	1.0685	0.241926	1.12444	0.965077	0.688667	1.20374
ENSMUSP00000079944	ENSMUSG00000061518	Cox5b	Cox5b P19536 "Cytochrome c oxidase subunit 5B, mitochondrial Precursor (Cytochrome c oxidase polypeptide Vb)"	0.6977	20	6	0.6434	19	6	0.7674	21	5	1.14145	0.130253	1.20688	0.79732	0.0682176	1.28558	0.938328	0.710321	1.5573
ENSMUSP00000124093	ENSMUSG00000022710	Usp7	Usp7 Q3THF6 "Putative uncharacterized protein Fragment "	0.3509	63	11	0.4698	65	10	0.3421	55	6	0.903086	0.22214	1.19059	1.12508	0.00818901	1.08219	1.02943	0.842688	1.4287
ENSMUSP00000109305	ENSMUSG00000029994	Anxa4	Anxa4 P97429 "Annexin A4 (Annexin-4)(Annexin IV)"	0.6176	36	9	0.4577	29	9	0.7429	36	9	0.722282	0.0188043	1.29106	0.785875	0.0350088	1.24512	0.94136	0.439281	1.19042
ENSMUSP00000101803	ENSMUSG00000025132	Arhgdia	Arhgdia Q99PT1 "Rho GDP-dissociation inhibitor 1 (Rho GDI 1)(Rho-GDI alpha)(GDI-1)"	0.9461	49	13	0.8186	44	10	0.7696	45	13	1.00364	0.958553	1.16082	1.0136	0.896289	1.25599	0.802232	0.09279	1.30073
ENSMUSP00000074724	ENSMUSG00000073676	Hspe1	Hspe1 Q64433 "10 kDa heat shock protein, mitochondrial (Hsp10)(10 kDa chaperonin)(Chaperonin 10)(CPN10)"	0.8627	35	8	0.8235	37	8	0.8235	34	6	1.07316	0.00727157	1.04567	0.897134	0.0964188	1.14311	0.808473	0.00838824	1.13856
ENSMUSP00000084609	ENSMUSG00000046434	Gm6296	Gm6296 P49312 "Heterogeneous nuclear ribonucleoprotein A1 (hnRNP A1)(hnRNP core protein A1)(Helix-destabilizing protein)(HDP-1)(Single-strand-binding protein)(Topoisomerase-inhibitor suppressed)"	0.5871	45	6	0.725	51	9	0.6344	46	9	1.20726	0.14571	1.32477	0.946777	0.573442	1.23972	0.758064	0.0124034	1.22008
ENSMUSP00000001834	ENSMUSG00000001783	D10Wsu52e	D10Wsu52e Q99LF4 "UPF0027 protein C22orf28 homolog "	0.5564	43	10	0.4614	39	13	0.3267	31	11	0.979864	0.751023	1.15101	0.958646	0.257228	1.08089	0.865267	0.128003	1.21445
ENSMUSP00000001204	ENSMUSG00000001175	Calm1	Calm1 Q3UKW2 "Putative uncharacterized protein "	0.8934	39	6	0.7614	44	5	0.7868	26	4	0.821624	0.119016	1.30842	0.905417	0.248477	1.22676	0.655624	0.271219	2.7146
ENSMUSP00000119975	ENSMUSG00000008683	Rps15a	Rps15a D3YVB4;D3Z2R4;D3Z712;Q5M9M4 "Putative uncharacterized protein Rps15a ";"Putative uncharacterized protein Gm10196 ";"Putative uncharacterized protein Rps15a ";"Putative uncharacterized proteinRibosomal protein S15ARibosomal protein S15a, isoform CRA_c ;;"	0.9077	51	10	0.8538	44	9	0.9077	52	9	0.83449	0.0127358	1.14117	0.998588	0.993057	1.43818	1.18031	0.438643	1.59845
ENSMUSP00000059395	ENSMUSG00000035150	Eif2s3x	Eif2s3x Q9Z0N1 "Eukaryotic translation initiation factor 2 subunit 3, X-linked (Eukaryotic translation initiation factor 2 subunit gamma, X-linked)(eIF-2-gamma X)"	0.6419	51	2	0.4788	39	3	0.5169	43	2	0.946448	0.451799	1.82341	1.15284	0.233289	1.43672	0.908446	0.0301105	1.05945
ENSMUSP00000034607	ENSMUSG00000032096	Arcn1	Arcn1 Q5XJY5 "Coatomer subunit delta (Delta-coat protein)(Delta-COP)(Archain)"	0.5597	50	10	0.4521	42	8	0.5029	42	10	1.06122	0.362057	1.15025	1.10041	0.0609881	1.10682	0.938174	0.378577	1.16869
ENSMUSP00000122623	ENSMUSG00000004996	Mri1	Mri1 NP_080699.3 "methylthioribose-1-phosphate isomerase "	0.5772	49	8	0.645	34	8	0.6504	39	7	1.02717	0.907609	1.69368	1.01534	0.702236	1.09459	0.845214	0.180458	1.312
ENSMUSP00000008893	ENSMUSG00000024835	Coro1b	Coro1b Q9WUM3 "Coronin-1B (Coronin-2)"	0.4215	31	6	0.3967	39	6	0.4938	33	8	0.14286	0.0885467	10.7005	0.579929	0.0363819	1.63852	0.532809	0.186071	2.7612
ENSMUSP00000027495	ENSMUSG00000026276	Sept2	Sept2 P42208 "Septin-2 (Neural precursor cell expressed developmentally down-regulated protein 5)(NEDD-5)"	0.6537	30	9	0.5429	37	9	0.5208	31	5	0.983464	0.497901	1.05565	0.998142	0.982418	1.20761	1.00746	0.89767	1.1625
ENSMUSP00000035033	ENSMUSG00000032458	Copb2	Copb2 O55029 "Coatomer subunit beta' (Beta'-coat protein)(Beta'-COP)(p102)"	0.3978	39	9	0.4365	44	7	0.2608	44	6	1.05663	0.220644	1.10033	1.05167	0.0982021	1.06504	0.915685	0.287121	1.20943
ENSMUSP00000002790	ENSMUSG00000002718	Cse1l	Cse1l Q9ERK4 "Exportin-2 (Exp2)(Importin-alpha re-exporter)(Chromosome segregation 1-like protein)"	0.4346	70	12	0.3924	57	11	0.4562	78	15	0.820261	0.0227147	1.17911	1.04012	0.702622	1.25325	1.24021	0.0022288	1.13036
ENSMUSP00000021133	ENSMUSG00000020780	Srp68	Srp68 Q8BMA6 "Signal recognition particle 68 kDa protein (SRP68)"	0.4128	42	12	0.4702	42	11	0.4352	51	13	0.966385	0.578877	1.14064	1.09987	0.00955827	1.06861	1.03587	0.682522	1.20104
ENSMUSP00000027494	ENSMUSG00000026275	Ppp1r7	Ppp1r7 Q3UM45 "Protein phosphatase 1 regulatory subunit 7 (Protein phosphatase 1 regulatory subunit 22)"	0.6898	33	11	0.6066	32	8	0.6482	35	11	1.07815	0.262917	1.1518	1.06367	0.723707	1.4868	1.08697	0.448189	1.26537
ENSMUSP00000031613	ENSMUSG00000029610	Aimp2	Aimp2 Q8R010 "Aminoacyl tRNA synthase complex-interacting multifunctional protein 2 (Multisynthase complex auxiliary component p38)(Protein JTV-1)"	0.6375	26	7	0.5969	20	4	0.4781	27	6	1.13292	0.131461	1.19117	1.11558	0.0996425	1.1591	0.969706	0.737913	1.25049
ENSMUSP00000036881	ENSMUSG00000038762	Abcf1	Abcf1 Q6P542 "ATP-binding cassette sub-family F member 1 "	0.4815	71	9	0.3716	56	11	0.399	60	6	0.898312	0.216999	1.20264	1.02814	0.562942	1.10887	1.21898	0.248584	1.47696
ENSMUSP00000028817	ENSMUSG00000027342	Pcna	Pcna P17918 "Proliferating cell nuclear antigen (PCNA)(Cyclin)"	0.7165	39	8	0.7701	39	8	0.8008	38	9	0.837264	0.242061	1.38921	1.06117	0.216011	1.10877	1.17498	0.23583	1.33658
ENSMUSP00000101866	ENSMUSG00000025579	Gaa	Gaa P70699 "Lysosomal alpha-glucosidase Precursor (EC 3.2.1.20)(Acid maltase)"	0.2319	44	9	0.3421	44	11	0.1941	34	8	0.96104	0.38133	1.10398	0.980115	0.759269	1.15268	1.01035	0.919104	1.2601
ENSMUSP00000065940	ENSMUSG00000054717	AC130841.2	AC130841.2 P30681 "High mobility group protein B2 (High mobility group protein 2)(HMG-2)"	0.7476	58	10	0.7429	56	7	0.819	47	10	0.960384	0.330904	1.09305	0.827171	0.000270742	1.06302	0.845878	0.00219515	1.09355
ENSMUSP00000077347	ENSMUSG00000040731	Eif4h	Eif4h Q9WUK2 "Eukaryotic translation initiation factor 4H (eIF-4H)(Williams-Beuren syndrome chromosomal region 1 protein homolog)"	0.6895	50	10	0.7661	42	6	0.7368	50	10	1.1786	0.00647486	1.11124	0.907701	0.394014	1.30614	0.916767	0.485897	1.31063
ENSMUSP00000044827	ENSMUSG00000040463	Mybbp1a	Mybbp1a Q7TPV4 "Myb-binding protein 1A (Myb-binding protein of 160 kDa)"	0.3289	86	8	0.3467	72	10	0.3772	87	12	1.18854	0.022126	1.14978	1.47591	0.00131754	1.2046	0.966211	0.710475	1.22201
ENSMUSP00000085244	ENSMUSG00000041763	Tpp2	Tpp2 Q64514 "Tripeptidyl-peptidase 2 (TPP-2)(EC 3.4.14.10)(Tripeptidyl-peptidase II)(TPP-II)(Tripeptidyl aminopeptidase)"	0.3651	58	11	0.271	49	7	0.2987	52	8	0.95994	0.53186	1.15105	1.19151	0.051985	1.194	1.09357	0.142391	1.13655
ENSMUSP00000102381	ENSMUSG00000070372	Capza1	Capza1 P47753 "F-actin-capping protein subunit alpha-1 (CapZ alpha-1)"	0.7308	35	7	0.6503	35	5	0.5664	33	6	0.942347	0.647332	1.35241	0.908267	0.201304	1.19105	0.957411	0.580972	1.20891
ENSMUSP00000002889	ENSMUSG00000002812	Flii	Flii Q9JJ28 "Protein flightless-1 homolog "	0.347	74	7	0.2604	58	5	0.2494	64	7	0.983124	0.844351	1.22527	0.923981	0.0987095	1.10782	1.00525	0.963875	1.31206
ENSMUSP00000111126	ENSMUSG00000031010	Usp9x	Usp9x P70398 "Probable ubiquitin carboxyl-terminal hydrolase FAF-X (EC 3.1.2.15)(Ubiquitin thioesterase FAF-X)(Ubiquitin-specific-processing protease FAF-X)(Deubiquitinating enzyme FAF-X)(Fat facets protein-related, X-linked)(Ubiquitin-specific protease 9, X chro /.../)(Ubiquitin carboxyl-terminal hydrolase FAM)(Fat facets homolog)"	0.2815	122	11	0.2389	116	8	0.2361	102	11	0.847943	0.0206472	1.14243	0.947369	0.483133	1.1885	0.898133	0.448708	1.35471
ENSMUSP00000001416	ENSMUSG00000001380	Hars	Hars Q61035 "Histidyl-tRNA synthetase, cytoplasmic (EC 6.1.1.21)(Histidine--tRNA ligase)(HisRS)"	0.4853	40	12	0.5049	35	12	0.4833	36	11	1.01559	0.862562	1.21187	0.996473	0.934813	1.09841	0.928969	0.182097	1.12129
ENSMUSP00000030491	ENSMUSG00000028719	Cmpk1	Cmpk1 Q9DBP5 "UMP-CMP kinase (EC 2.7.4.14)(Cytidylate kinase)(Deoxycytidylate kinase)(Cytidine monophosphate kinase)(Uridine monophosphate kinase)(Uridine monophosphate/cytidine monophosphate kinase)(UMP/CMP kinase)(UMP/CMPK)"	0.6916	33	7	0.5991	24	4	0.7137	30	6	1.04751	0.738824	1.38428	1.04191	0.418742	1.14994	0.855091	0.153385	1.27033
ENSMUSP00000038540	ENSMUSG00000032788	Pdxk	Pdxk Q8K183 "Pyridoxal kinase (EC 2.7.1.35)(Pyridoxine kinase)"	0.4744	21	7	0.5801	22	6	0.4487	22	6	0.914558	0.421058	1.28803	1.01656	0.961912	2.45261	1.11805	0.545035	1.55601
ENSMUSP00000022925	ENSMUSG00000022312	Eif3h	Eif3h Q91WK2 "Eukaryotic translation initiation factor 3 subunit H (eIF3h)(Eukaryotic translation initiation factor 3 subunit 3)(eIF-3-gamma)(eIF3 p40 subunit)"	0.4006	27	9	0.4403	28	8	0.4972	30	10	1.09533	0.385468	1.257	1.16779	0.131654	1.2398	0.994103	0.969778	1.40987
ENSMUSP00000079628	ENSMUSG00000061787	Rps17	Rps17 P63276 "40S ribosomal protein S17 "	0.6963	53	6	0.9333	57	8	0.8593	34	8	0.982154	0.863703	1.29203	1.14515	0.00196602	1.06906	0.929031	0.51434	1.28853
ENSMUSP00000070682	ENSMUSG00000019432	Bat1a	Bat1a Q9Z1N5 "Spliceosome RNA helicase Bat1 (EC 3.6.1.-)(DEAD box protein UAP56)(56 kDa U2AF65-associated protein)(HLA-B-associated transcript 1 protein)"	0.486	42	4	0.3505	34	4	0.479	48	3	0.761915	0.125048	1.50614	1.16136	0.186635	1.32192	1.02354	0.848196	1.58571
ENSMUSP00000025196	ENSMUSG00000024338	Psmb8	Psmb8 P28063 "Proteasome subunit beta type-8 Precursor (EC 3.4.25.1)(Proteasome subunit beta-5i)(Proteasome component C13)(Macropain subunit C13)(Multicatalytic endopeptidase complex subunit C13)(Low molecular mass protein 7)"	0.9674	24	7	0.5145	26	6	0.4312	28	6	0.900225	0.0992845	1.14112	0.901948	0.449388	1.3819	1.01244	0.928492	1.40069
ENSMUSP00000107798	ENSMUSG00000049775	Tmsb4x	Tmsb4x P20065 "Thymosin beta-4 (T beta 4) [Contains Hematopoietic system regulatory peptide(Seraspenide)]"	0.68	30	5	0.68	23	5	0.68	20	7	1.7685	0.0499988	1.76833	1.35852	0.00277274	1.13815	0.786697	0.176222	1.46669
ENSMUSP00000101848	ENSMUSG00000011257	Gm12620	Gm12620 A3KFU8 "Poly A binding protein, cytoplasmic 4 "	0.7773	88	10							1.09083	0.210014	1.15683
ENSMUSP00000048350	ENSMUSG00000034993	Vat1	Vat1 Q62465 "Synaptic vesicle membrane protein VAT-1 homolog (EC 1.-.-.-)"	0.3424	26	8	0.436	27	8	0.4163	20	9	0.885029	0.101365	1.16556	1.10233	0.154812	1.15545	1.19075	0.0929128	1.235
ENSMUSP00000123410	ENSMUSG00000046364	Rpl27a	Rpl27a Q9CQ16 "MCG2315, isoform CRA_bPutative uncharacterized proteinRibosomal protein L27a ;;"	0.8041	38	8	0.8851	40	8	0.6149	29	6	0.917743	0.61969	1.47856	1.0562	0.728476	1.43024	1.05536	0.90492	3.01238
ENSMUSP00000069508	ENSMUSG00000026245	Farsb	Farsb Q9WUA2 "Phenylalanyl-tRNA synthetase beta chain (EC 6.1.1.20)(Phenylalanine--tRNA ligase beta chain)(PheRS)"	0.4601	52	11	0.5382	48	12	0.4448	38	10	0.945716	0.0904473	1.06862	1.065	0.139474	1.09091	1.00203	0.957678	1.08786
ENSMUSP00000083521	ENSMUSG00000028333	Anp32b	Anp32b Q9EST5 "Acidic leucine-rich nuclear phosphoprotein 32 family member B (Proliferation-related acidic leucine-rich protein PAL31)"	0.3982	47	8	0.5106	48	5	0.4438	34	5	1.00097	0.99365	1.3195	0.812585	0.238063	1.51547	1.00551	0.975829	1.60443
ENSMUSP00000101999	ENSMUSG00000015869	Prpsap1	Prpsap1 Q9D0M1 "Phosphoribosyl pyrophosphate synthase-associated protein 1 (PRPP synthase-associated protein 1)(39 kDa phosphoribosypyrophosphate synthase-associated protein)(PAP39)"	0.5948	35	6	0.6675	34	7	0.587	37	7	0.990577	0.854837	1.14422	1.0281	0.677931	1.17556	1.00093	0.988501	1.16341
ENSMUSP00000027127	ENSMUSG00000025982	Sf3b1	Sf3b1 Q99NB9 "Splicing factor 3B subunit 1 (Pre-mRNA-splicing factor SF3b 155 kDa subunit)(SF3b155)(Spliceosome-associated protein 155)(SAP 155)"	0.3083	61	8	0.3873	67	8	0.3397	65	11	0.888501	0.144319	1.18813	1.04231	0.580817	1.18979	0.936133	0.194895	1.11164
ENSMUSP00000030455	ENSMUSG00000028692	Akr1a4	Akr1a4 Q9JII6 "Alcohol dehydrogenase [NADP+] (EC 1.1.1.2)(Aldehyde reductase)(Aldo-keto reductase family 1 member A1)"	0.5446	27	10	0.6831	32	11	0.6646	31	10	0.908471	0.135601	1.14164	1.28636	0.00691678	1.17773	1.11024	0.162821	1.16839
ENSMUSP00000035055	ENSMUSG00000032479	Mtap4	Mtap4 P27546 "Microtubule-associated protein 4 (MAP-4)"	0.3138	58	10	0.3342	53	14	0.2453	38	7	0.841379	0.200119	1.32652	0.839022	0.00173752	1.10137	0.868712	0.259171	1.31835
ENSMUSP00000104693	ENSMUSG00000020402	Vdac1	Vdac1 Q60932 "Voltage-dependent anion-selective channel protein 1 (VDAC-1)(mVDAC1)(Voltage-dependent anion-selective channel protein 5)(VDAC-5)(mVDAC5)(Outer mitochondrial membrane protein porin 1)(Plasmalemmal porin)"	0.6714	25	9	0.7032	27	8	0.7279	26	8	0.924822	0.241525	1.15314	1.34962	0.00330353	1.17649	1.26528	0.0400009	1.24746
ENSMUSP00000000590	ENSMUSG00000032050	Rdx	Rdx P26043 "Radixin (ESP10)"	0.5695	75	13	0.6175	73	8	0.6501	77	8	0.989265	0.826417	1.11063	0.935936	0.186049	1.11271	0.869683	0.0681481	1.16563
ENSMUSP00000109235	ENSMUSG00000026209	Dnpep	Dnpep Q9Z2W0 "Aspartyl aminopeptidase (EC 3.4.11.21)"	0.5032	45	10	0.5137	43	10	0.4757	37	8	0.938481	0.278889	1.13274	0.919976	0.0477663	1.08587	1.09881	0.106241	1.12776
ENSMUSP00000110158	ENSMUSG00000026103	Gls	Gls D3Z7P3;D3Z7P4 "Putative uncharacterized protein Gls ";"Putative uncharacterized protein Gls "	0.4303	41	7	0.4777	50	8	0.3858	35	1	0.936822	0.239791	1.1302	0.820762	0.0105716	1.14463	0.914686
ENSMUSP00000075987	ENSMUSG00000061904	Slc25a3	Slc25a3 Q8VEM8 "Phosphate carrier protein, mitochondrial Precursor (Phosphate transport protein)(PTP)(Solute carrier family 25 member 3)"	0.6275	48	8	0.5574	40	4	0.5518	39	7	0.878287	0.08918	1.16838	0.953688	0.802875	1.73948	1.03682	0.634269	1.19317
ENSMUSP00000109705	ENSMUSG00000056737	Capg	Capg D3YTL5;D3YU77;D3YZN3;D3Z014;D3Z4K5;Q3TNN6;Q3UJ44;Q99LB4 "Putative uncharacterized protein Capg ";"Putative uncharacterized protein Capg ";"Putative uncharacterized protein Capg ";"Putative uncharacterized protein Capg ";"Putative uncharacterized protein Capg ";"Putative uncharacterized protein ";"Putative uncharacterized protein ";"Capping protein (Actin filament), gelsolin-likeCapping prote…	0.5743	29	9	0.6657	35	9	0.6029	30	9	0.735515	0.000291326	1.12326	0.729729	4.84021e-06	1.06974	0.567569	0.000266913	1.23559
ENSMUSP00000109326	ENSMUSG00000032366	Tpm1	Tpm1 A2RRI1 "Tpm1 protein "	0.8226	77	8	0.7581	60	6	0.7016	48	7	1.74557	0.00415304	1.37084	1.70626	0.0270682	1.55914	1.18128	0.35822	1.50647
ENSMUSP00000031167	ENSMUSG00000029250	Polr2b	Polr2b Q8CFI7 "DNA-directed RNA polymerase II subunit RPB2 (EC 2.7.7.6)(DNA-directed RNA polymerase II subunit B)(RNA polymerase II subunit B2)(RNA polymerase II subunit 2)(DNA-directed RNA polymerase II 140 kDa polypeptide)"	0.3927	80	9	0.2555	59	5	0.3714	72	8	1.08834	0.384185	1.2362	0.996212	0.969999	1.30126	1.05028	0.677746	1.30695
ENSMUSP00000021649	ENSMUSG00000021226	Acot2	Acot2 Q9QYR9 "Acyl-coenzyme A thioesterase 2, mitochondrial Precursor (Acyl-CoA thioesterase 2)(EC 3.1.2.2)(Acyl coenzyme A thioester hydrolase)(Very-long-chain acyl-CoA thioesterase)(MTE-I)"	0.5408	36	9	0.5364	37	9	0.4989	30	7	0.958383	0.628686	1.21528	1.27846	0.000717306	1.11252	0.977486	0.773167	1.20295
ENSMUSP00000086021	ENSMUSG00000067870	AC099572.1	AC099572.1 P62900 "60S ribosomal protein L31 "	0.848	35	10	0.896	43	8	0.848	40	11	0.977957	0.787329	1.19889	1.23636	0.0552299	1.24446	1.06765	0.60169	1.31076
ENSMUSP00000102987	ENSMUSG00000019173	Rab5c	Rab5c P35278 "Ras-related protein Rab-5C "	0.7222	28	6	0.6343	22	5	0.7546	23	7	1.11624	0.00547751	1.0624	1.05959	0.55402	1.28285	1.09459	0.297098	1.21376
ENSMUSP00000102675	ENSMUSG00000020929	Eftud2	Eftud2 O08810 "116 kDa U5 small nuclear ribonucleoprotein component (U5 snRNP-specific protein, 116 kDa)(U5-116 kDa)(Elongation factor Tu GTP-binding domain-containing protein 2)"	0.3893	59	10	0.3296	49	10	0.3563	58	10	1.12853	0.153823	1.19199	1.11242	0.0998962	1.14045	1.09465	0.282596	1.19602
ENSMUSP00000086795	ENSMUSG00000068220	Lgals1	Lgals1 P16045 "Galectin-1 (Gal-1)(Lectin galactoside-binding soluble 1)(Beta-galactoside-binding lectin L-14-I)(Lactose-binding lectin 1)(S-Lac lectin 1)(Galaptin)(14 kDa lectin)"	0.8074	42	6	0.6593	34	6	0.8074	30	6	0.453568	0.00202863	1.41341	0.344262	2.87524e-05	1.20911	0.138447	9.98927e-05	1.57569
ENSMUSP00000034947	ENSMUSG00000032383	Ppib	Ppib P24369 "Peptidyl-prolyl cis-trans isomerase B Precursor (PPIase B)(EC 5.2.1.8)(Rotamase B)(Cyclophilin B)(S-cyclophilin)(SCYLP)(CYP-S1)"	0.7269	44	9	0.6759	37	8	0.7269	37	11	0.892447	0.0577656	1.12586	0.918268	0.307583	1.20114	0.869392	0.113016	1.19664
ENSMUSP00000125731	ENSMUSG00000004446	Bid	Bid D3Z463 "Putative uncharacterized protein Bid "	0.7795	25	7	0.7436	20	8	0.6256	17	6	0.765518	0.0067824	1.17555	0.810037	0.10173	1.30293	0.855817	0.216754	1.32749
ENSMUSP00000020769	ENSMUSG00000020476	Dbnl	Dbnl Q62418 "Drebrin-like protein (SH3 domain-containing protein 7)(Actin-binding protein 1)"	0.5625	40	6	0.4665	39	8	0.4352	32	6	1.05296	0.143267	1.07947	0.983259	0.712741	1.10973	0.872647	0.0786518	1.17219
ENSMUSP00000123880	ENSMUSG00000038084	Opa1	Opa1 Q8BK99 "Putative uncharacterized protein "	0.4814	74	8	0.3561	55	5	0.4704	72	9	0.932865	0.350194	1.1828	0.912099	0.141663	1.15001	0.926855	0.344722	1.19058
ENSMUSP00000032476	ENSMUSG00000003153	Slc2a3	Slc2a3 P32037 "Solute carrier family 2, facilitated glucose transporter member 3 (Glucose transporter type 3, brain)(GLUT-3)"	0.2292	34	8	0.2718	31	6	0.2333	22	4	1.16118	0.0540342	1.16517	1.23452	0.0813747	1.28244	1.00541	0.935722	1.21644
ENSMUSP00000089728	ENSMUSG00000047879	Usp14	Usp14 Q9JMA1 "Ubiquitin carboxyl-terminal hydrolase 14 (EC 3.1.2.15)(Ubiquitin thioesterase 14)(Ubiquitin-specific-processing protease 14)(Deubiquitinating enzyme 14)"	0.497	38	8	0.4483	34	6	0.4345	34	9	0.949727	0.45623	1.1673	1.16389	0.0264422	1.1335	1.0322	0.644922	1.16494
ENSMUSP00000077612	ENSMUSG00000018446	C1qbp	C1qbp O35658 "Complement component 1 Q subcomponent-binding protein, mitochondrial Precursor (Glycoprotein gC1qBP)(C1qBP)(GC1q-R protein)"	0.6452	52	7	0.767	46	6	0.8351	38	5	1.07596	0.482133	1.27019	0.999239	0.985625	1.10889	0.95392	0.00776357	1.02681
ENSMUSP00000015320	ENSMUSG00000015176	Nolc1	Nolc1 Q3TKZ9;Q3U6W2;Q3UBB6;Q3UI16;Q6ZQK6;Q8CE21 "Putative uncharacterized protein ";"Putative uncharacterized protein ";"Putative uncharacterized protein ";"Putative uncharacterized protein ";"MKIAA0035 protein Fragment ";"Putative uncharacterized protein "	0.4373	68	12	0.3077	50	10	0.5228	71	18	1.00976	0.840435	1.1093	1.19818	0.0016377	1.09662	0.600831	6.81164e-08	1.12649
ENSMUSP00000007959	ENSMUSG00000007815	Rhoa	Rhoa Q9QUI0 "Transforming protein RhoA Precursor "	0.8497	35	8	0.7876	30	5	0.7202	27	5	0.906802	0.193471	1.1745	0.953941	0.620604	1.31362	0.865488	0.0307363	1.1304
ENSMUSP00000004729	ENSMUSG00000004610	Etfb	Etfb Q9DCW4 "Electron transfer flavoprotein subunit beta (Beta-ETF)"	0.5765	29	9	0.5529	28	9	0.5686	27	12	1.05515	0.114863	1.07248	0.852111	0.0202128	1.13623	0.924049	0.123993	1.11003
ENSMUSP00000018449	ENSMUSG00000020850	Prpf8	Prpf8 Q99PV0 "Pre-mRNA-processing-splicing factor 8 (Splicing factor Prp8)"	0.2968	119	12	0.3092	103	10	0.34	121	13	0.950771	0.476763	1.16433	1.15112	0.0659206	1.16432	1.0694	0.312882	1.14887
ENSMUSP00000033671	ENSMUSG00000031309	Rps6ka3	Rps6ka3 P18654 "Ribosomal protein S6 kinase alpha-3 (S6K-alpha-3)(EC 2.7.11.1)(90 kDa ribosomal protein S6 kinase 3)(p90-RSK 3)(p90RSK3)(Ribosomal S6 kinase 2)(RSK-2)(pp90RSK2)(MAP kinase-activated protein kinase 1b)(MAPK-activated protein kinase 1b)(MAPKAP kinase /.../PKAPK-1b)"	0.5324	46	7	0.4081	46	7	0.3034	32	6	0.839253	0.056052	1.19898	0.816294	0.0101207	1.13862	0.954401	0.481286	1.17092
ENSMUSP00000034079	ENSMUSG00000031657	Heatr3	Heatr3 Q8BQM4 "HEAT repeat-containing protein 3 "	0.3638	34	8	0.2828	29	6	0.1723	22	7	1.31351	0.00352134	1.15448	0.908328	0.361345	1.27909	1.26735	0.00227164	1.12096
ENSMUSP00000110439	ENSMUSG00000026727	Rsu1	Rsu1 A2AUR7;Q9CSE4;Q9CUS2 "Ras suppressor protein 1Ras suppressor protein 1, isoform CRA_a ;";"Putative uncharacterized protein Fragment ";"Putative uncharacterized protein Fragment "	0.852	46	14	0.7581	35	11	0.87	49	12	1.91605	0.00037155	1.34309	1.73361	0.000207392	1.24147	2.14879	1.73971e-06	1.20146
ENSMUSP00000120106	ENSMUSG00000006412	Pfdn2	Pfdn2 NP_035200.2 "prefoldin subunit 2 "	0.7403	25	10	0.7987	23	8	0.6104	19	7	1.1327	0.0505259	1.13309	0.988531	0.912573	1.27083	0.931171	0.35169	1.1887
ENSMUSP00000110927	ENSMUSG00000001833	Sept7	Sept7 Q3UGE0;Q3UNN1;Q8C2A3 "Putative uncharacterized protein ";"Putative uncharacterized protein ";"Putative uncharacterized protein "	0.6178	45	10	0.4564	38	12	0.3272	26	8	0.898574	0.00159596	1.05584	0.897497	0.00541662	1.0714	0.792599	0.124253	1.36996
ENSMUSP00000050191	ENSMUSG00000005312	Ubqln1	Ubqln1 Q8R317 "Ubiquilin-1 (Protein linking IAP with cytoskeleton 1)(PLIC-1)"	0.4038	36	4	0.4158	31	0	0.3368	34	7	1.12917	0.507992	1.67494				1.1466	0.118942	1.20217
ENSMUSP00000024897	ENSMUSG00000024091	Vapa	Vapa Q9WV55 "Vesicle-associated membrane protein-associated protein A (VAMP-associated protein A)(VAMP-A)(VAP-A)(33 kDa VAMP-associated protein)(VAP-33)"	0.6305	35	11	0.5462	29	11	0.5622	25	8	1.09478	0.0212377	1.07674	1.13477	0.000231329	1.0517	0.922076	0.0813897	1.09891
ENSMUSP00000099989	ENSMUSG00000026956	Uap1l1	Uap1l1 Q3TW96 "UDP-N-acetylhexosamine pyrophosphorylase-like protein 1 (EC 2.7.7.-)"	0.4438	36	6	0.5069	52	9	0.3531	36	5	1.10383	0.214454	1.19565	1.10143	0.22704	1.18561	1.1258	0.0395781	1.1155
ENSMUSP00000037348	ENSMUSG00000036880	Acaa2	Acaa2 Q8BWT1 "3-ketoacyl-CoA thiolase, mitochondrial (EC 2.3.1.16)(Beta-ketothiolase)(Acetyl-CoA acyltransferase)(Mitochondrial 3-oxoacyl-CoA thiolase)"	0.4912	32	9	0.4937	29	7	0.3753	19	4	0.797176	0.0341764	1.22752	0.795364	0.00276977	1.12169	1.01594	0.841862	1.26046
ENSMUSP00000033283	ENSMUSG00000030978	Rrm1	Rrm1 P07742 "Ribonucleoside-diphosphate reductase large subunit (EC 1.17.4.1)(Ribonucleoside-diphosphate reductase subunit M1)(Ribonucleotide reductase large subunit)"	0.4596	39	10				0.4407	48	16	0.882552	0.146331	1.19454				0.800952	0.0507297	1.24946
ENSMUSP00000095286	ENSMUSG00000038608	Dock10	Dock10 Q8BZN6 "Dedicator of cytokinesis protein 10 (Zizimin-3)"	0.2744	105	10	0.2562	97	9	0.2544	96	6	0.81332	0.23533	1.44964	0.710191	0.0508598	1.41037	0.492504	0.00356364	1.42249
ENSMUSP00000109230	ENSMUSG00000079477	Rab7	Rab7 P51150 "Ras-related protein Rab-7a "	0.6087	21	7	0.5845	22	7	0.5217	17	6	0.907543	0.178444	1.16861	1.16985	0.000826584	1.0641	1.01426	0.832287	1.17726
ENSMUSP00000102991	ENSMUSG00000030533	Unc45a	Unc45a Q99KD5 "Protein unc-45 homolog A (Unc-45A)(Stromal membrane-associated protein 1)(SMAP-1)"	0.357	51	6	0.465	56	6	0.4756	69	10	0.967811	0.69341	1.22302	0.637662	0.109442	1.81289	0.97713	0.745131	1.16895
ENSMUSP00000033184	ENSMUSG00000030894	Tpp1	Tpp1 O89023 "Tripeptidyl-peptidase 1 Precursor (TPP-1)(EC 3.4.14.9)(Tripeptidyl-peptidase I)(TPP-I)(Tripeptidyl aminopeptidase)(Lysosomal pepstatin-insensitive protease)(LPIC)"	0.4324	38	4	0.5391	36	1	0.3559	31	2	0.70475	0.173997	1.87254	0.546735			0.736935	0.116181	2.0458
ENSMUSP00000072101	ENSMUSG00000032803	Cdv3	Cdv3 Q4VAA2 "Protein CDV3 (Carnitine deficiency-associated protein 3)(Tyrosine-phosphorylated protein 36)(TPP36)"	0.7616	26	10	0.7082	24	8	0.8686	24	7	1.10502	0.158585	1.15827	1.05827	0.655804	1.33354	0.951665	0.3546	1.12848
ENSMUSP00000117947	ENSMUSG00000030512	Snrpa1	Snrpa1 NP_067311.4 "U2 small nuclear ribonucleoprotein A' "	0.6392	25	9	0.5137	25	9	0.4863	28	6	1.01736	0.836978	1.20523	1.04977	0.330632	1.11422	0.970308	0.833365	1.41856
ENSMUSP00000065987	ENSMUSG00000037149	Ddx1	Ddx1 Q91VR5 "ATP-dependent RNA helicase DDX1 (EC 3.6.1.-)(DEAD box protein 1)"	0.4757	50	11	0.4068	46	9	0.3892	55	12	1.04367	0.562837	1.1725	1.03541	0.368473	1.08784	0.960468	0.556099	1.15746
ENSMUSP00000026254	ENSMUSG00000025224	Gbf1	Gbf1 A0JLN9;Q3UPP2;Q6A099;Q6DFZ1;Q6PB54;Q8BY52;Q8BYH5;Q8R0M4 "Gbf1 protein Fragment ";"Putative uncharacterized protein ";"MKIAA0248 protein Fragment ";"Golgi-specific brefeldin A-resistance factor 1 ";"Gbf1 protein ";"Putative uncharacterized protein ";"Putative uncharacterized protein Fragment ";"Gbf1 protein Fragment "	0.2391	95	7	0.2547	87	4	0.2746	93	8	1.06082	0.105623	1.07884	1.0568	0.866114	2.60657	1.00417	0.945022	1.14778
ENSMUSP00000031779	ENSMUSG00000029767	Calu	Calu O35887 "Calumenin Precursor (Crocalbin)"	0.4317	23	8	0.4603	23	8	0.3429	16	7	0.875479	0.121786	1.19565	0.855563	0.00165999	1.07741	0.809531	0.0629905	1.25483
ENSMUSP00000107009	ENSMUSG00000079197	Psme2	Psme2 Q99LN3 "Psme2 protein Fragment "	0.8056	38	10	0.7024	42	11	0.7341	37	11	0.811014	0.121765	1.31966	0.70426	0.000615469	1.17251	0.744044	0.00704969	1.21256
ENSMUSP00000099634	ENSMUSG00000018574	Acadvl	Acadvl P50544 "Very long-chain specific acyl-CoA dehydrogenase, mitochondrial Precursor (EC 1.3.99.-)(MVLCAD)(VLCAD)"	0.5183	49	7	0.407	36	4	0.3308	33	5	1.05319	0.491558	1.18905	0.770154	0.22264	1.71915	1.09911	0.490337	1.41313
ENSMUSP00000092157	ENSMUSG00000035325	Sec31a	Sec31a Q3UPL0 "Protein transport protein Sec31A (SEC31-related protein A)(SEC31-like protein 1)"	0.272	60	12	0.2399	51	7	0.2859	55	11	0.993777	0.94965	1.23698	1.03319	0.731238	1.24858	0.961834	0.781657	1.35594
ENSMUSP00000031445	ENSMUSG00000029482	Aacs	Aacs Q9D2R0 "Acetoacetyl-CoA synthetase (EC 6.2.1.16)"	0.3646	36	8	0.3244	37	6	0.2902	32	7	0.913704	0.0182576	1.07218	0.943247	0.38274	1.17005	0.942631	0.839964	1.98491
ENSMUSP00000030538	ENSMUSG00000028757	Ddost	Ddost O54734 "Dolichyl-diphosphooligosaccharide--protein glycosyltransferase 48 kDa subunit Precursor (Oligosaccharyl transferase 48 kDa subunit)(DDOST 48 kDa subunit)(EC 2.4.1.119)"	0.5533	40	11	0.5102	32	8	0.5964	40	11	0.867228	0.0169008	1.11728	0.907534	0.040496	1.0958	1.00568	0.933928	1.15989
ENSMUSP00000054421	ENSMUSG00000043424	AC156546.1	AC156546.1 Q66JS6 "Eukaryotic translation initiation factor 3 subunit J (eIF3j)(Eukaryotic translation initiation factor 3 subunit 1)(eIF-3-alpha)(eIF3 p35)"	0.6388	24	8	0.5856	21	6	0.5627	23	6	1.08606	0.339527	1.20987	1.18757	0.0543305	1.19318	0.950782	0.436849	1.16606
ENSMUSP00000039109	ENSMUSG00000040385	Ppp1ca	Ppp1ca P62137 "Serine/threonine-protein phosphatase PP1-alpha catalytic subunit (PP-1A)(EC 3.1.3.16)"	0.4061	34	8	0.3515	32	9	0.4364	29	6	0.954415	0.606974	1.22745	0.874855	0.192975	1.24221	0.986244	0.908061	1.34074
ENSMUSP00000025851	ENSMUSG00000063904	Dpp3	Dpp3 Q99KK7 "Dipeptidyl peptidase 3 (EC 3.4.14.4)(Dipeptidyl peptidase III)(DPP III)(Dipeptidyl aminopeptidase III)(Dipeptidyl arylamidase III)"	0.3333	33	8	0.3808	39	7	0.4051	36	8	0.948883	0.599528	1.25318	0.834484	0.156037	1.31398	0.841661	0.26474	1.39975
ENSMUSP00000097294	ENSMUSG00000075031	Hist1h2bb	Hist1h2bb Q64475 "Histone H2B type 1-B (h2B-143)"	0.9048	41	13	0.7857	44	12	0.9286	35	10	0.820922	0.00071649	1.10007	1.27247	0.00297174	1.15001	0.75655	0.00189551	1.15677
ENSMUSP00000029446	ENSMUSG00000068823	Csde1	Csde1 Q91W50 "Cold shock domain-containing protein E1 "	0.3844	54	9	0.3382	47	8	0.3922	60	13	1.38541	0.000168975	1.1206	1.29325	0.000145528	1.08528	1.11344	0.269175	1.22397
ENSMUSP00000092268	ENSMUSG00000075284	Wipf1	Wipf1 Q8K1I7 "WAS/WASL-interacting protein family member 1 (Wiskott-Aldrich syndrome protein-interacting protein)(WASP-interacting protein)"	0.4746	42	7	0.3428	26	6	0.4828	34	5	1.1503	0.00323113	1.07516	1.04512	0.38281	1.12596	0.986699	0.860624	1.21967
ENSMUSP00000055254	ENSMUSG00000029823	Luc7l2	Luc7l2 Q7TNC4 "Putative RNA-binding protein Luc7-like 2 (CGI-74 homolog)"	0.7321	73	4							1.08168	0.291575	1.21614
ENSMUSP00000066621	ENSMUSG00000031068	Glrx3	Glrx3 Q9CQM9 "Glutaredoxin-3 (Thioredoxin-like protein 2)(PKC-interacting cousin of thioredoxin)(PICOT)(PKC-theta-interacting protein)(PKCq-interacting protein)"	0.6499	31	6	0.4926	26	7	0.5697	38	8	0.864407	0.0758625	1.18265	0.872523	0.0232294	1.1166	0.867482	0.182955	1.25544
ENSMUSP00000015256	ENSMUSG00000015112	Slc25a13	Slc25a13 Q9QXX4 "Calcium-binding mitochondrial carrier protein Aralar2 (Mitochondrial aspartate glutamate carrier 2)(Solute carrier family 25 member 13)(Citrin)"	0.4926	62	6	0.5118	56	6	0.4749	68	8	0.928766	0.437379	1.2526	1.01483	0.850326	1.22512	0.949642	0.669422	1.31562
ENSMUSP00000101006	ENSMUSG00000003072	Atp5d	Atp5d Q9D3D9 "ATP synthase subunit delta, mitochondrial Precursor (F-ATPase delta subunit)"	0.8214	33	3	0.7679	20	4	0.9286	31	3	1.00719	0.956917	1.65735	0.832019	0.37076	1.74577	0.968125	0.485236	1.1784
ENSMUSP00000032168	ENSMUSG00000030082	Sec61a1	Sec61a1 P61620 "Protein transport protein Sec61 subunit alpha isoform 1 (Sec61 alpha-1)"	0.3782	33	5	0.3508	34	2	0.4328	43	3	0.809731	0.260228	1.56376	1.12056	0.661072	11.6464	1.3998	0.0365231	1.329
ENSMUSP00000080523	ENSMUSG00000057841	Rpl32	Rpl32 P62911 "60S ribosomal protein L32 "	0.7926	50	10	0.6593	39	9	0.6	42	9	0.960156	0.70663	1.26706	1.15849	0.108725	1.20678	0.959864	0.71114	1.27908
ENSMUSP00000000767	ENSMUSG00000000751	Rpa1	Rpa1 Q3U8B3;Q5SWN2 "Putative uncharacterized protein ";"Replication protein A1 "	0.3882	42	7	0.3276	34	6	0.3649	40	5	0.977908	0.767028	1.19282	0.899534	0.689434	1.98127	1.02018	0.852471	1.32272
ENSMUSP00000080888	ENSMUSG00000078517	C230096C10Rik	C230096C10Rik Q8C7X2 "Uncharacterized protein KIAA0090 Precursor "	0.2508	44	9	0.2116	30	5	0.2056	36	7	0.880426	0.288507	1.29475	0.856192	0.411648	1.68093	1.065	0.549489	1.27517
ENSMUSP00000003906	ENSMUSG00000003808	Farsa	Farsa Q8C0C7 "Phenylalanyl-tRNA synthetase alpha chain (EC 6.1.1.20)(Phenylalanine--tRNA ligase alpha chain)(PheRS)"	0.5247	42	6	0.4694	49	5	0.5365	51	5	1.0195	0.686407	1.123	1.02556	0.699192	1.18373	0.766167	0.0557772	1.319
ENSMUSP00000050689	ENSMUSG00000051853	Arf3	Arf3 P61205 "ADP-ribosylation factor 3 "	0.6796	27	6				0.768	32	3	0.908628	0.548386	1.46663				1.00676	0.976388	2.38333
ENSMUSP00000097395	ENSMUSG00000024953	Prdx5	Prdx5 Q91YU9;Q9D6X2 "Prdx5 protein Fragment ";"Putative uncharacterized protein "	0.6667	35	8	0.7381	35	9	0.7	22	9	0.748731	0.00110023	1.13731	0.671615	0.00028448	1.16194	0.533048	7.17395e-06	1.15241
ENSMUSP00000033342	ENSMUSG00000031029	Eif3f	Eif3f Q9DCH4 "Eukaryotic translation initiation factor 3 subunit F (eIF3f)(Eukaryotic translation initiation factor 3 subunit 5)(eIF-3-epsilon)(eIF3 p47)"	0.5928	34	9	0.4238	23	6	0.6316	30	9	0.981978	0.831939	1.21079	1.06883	0.413544	1.21166	1.19403	0.0535109	1.19811
ENSMUSP00000113946	ENSMUSG00000030830	Itgal	Itgal P24063 "Integrin alpha-L Precursor (Leukocyte adhesion glycoprotein LFA-1 alpha chain)(LFA-1A)(Leukocyte function-associated molecule 1 alpha chain)(Lymphocyte antigen 15)(Ly-15)(CD11 antigen-like family member A)(CD11a antigen)"	0.4221	75	5	0.2856	62	8	0.2539	47	6	0.954634	0.0568623	1.0498	1.03537	0.737325	1.27385	0.915432	0.382209	1.26771
ENSMUSP00000028617	ENSMUSG00000027193	Api5	Api5 O35841 "Apoptosis inhibitor 5 (API-5)(AAC-11)"	0.3313	30	9	0.3532	32	7	0.4841	45	7	1.18522	0.0597422	1.19575	1.22667	0.0413914	1.2132	1.04146	0.697002	1.27542
ENSMUSP00000103007	ENSMUSG00000030541	Idh2	Idh2 P54071 "Isocitrate dehydrogenase [NADP], mitochondrial Precursor (IDH)(EC 1.1.1.42)(Oxalosuccinate decarboxylase)(NADP(+)-specific ICDH)(IDP)(ICD-M)"	0.4292	43	5	0.4558	44	5	0.4425	43	5	0.638266	0.0113551	1.32429	0.671057	0.000652036	1.12196	0.664983	0.022702	1.36939
ENSMUSP00000019354	ENSMUSG00000019210	Atp6v1e1	Atp6v1e1 P50518 "V-type proton ATPase subunit E 1 (V-ATPase subunit E 1)(Vacuolar proton pump subunit E 1)(V-ATPase 31 kDa subunit)(p31)"	0.6549	33	8	0.7035	27	7	0.5177	24	6	0.834971	0.024931	1.16186	0.913212	0.218786	1.1756	0.934511	0.655623	1.44419
ENSMUSP00000033662	ENSMUSG00000031299	Pdha1	Pdha1 P35486 "Pyruvate dehydrogenase E1 component subunit alpha, somatic form, mitochondrial Precursor (EC 1.2.4.1)(PDHE1-A type I)"	0.5308	24	9	0.3821	30	8	0.2692	19	6	0.912636	0.220976	1.17457	0.977625	0.645992	1.118	1.00986	0.934281	1.33778
ENSMUSP00000076971	ENSMUSG00000027067	Ssrp1	Ssrp1 Q08943 "FACT complex subunit SSRP1 (Facilitates chromatin transcription complex subunit SSRP1)(Structure-specific recognition protein 1)(Recombination signal sequence recognition protein 1)(T160)"	0.4138	46	5	0.363	44	7	0.3164	37	5	0.847366	0.0747052	1.21157	0.960623	0.579523	1.1828	1.30686	0.00390748	1.13206
ENSMUSP00000058432	ENSMUSG00000039001	Rps21	Rps21 Q9CQR2 "40S ribosomal protein S21 "	0.8675	32	5	0.8675	26	3	0.9277	25	5	1.13692	0.0199653	1.09968	0.998127	0.96525	1.17824	0.815971	0.0552231	1.23449
ENSMUSP00000043092	ENSMUSG00000040466	Blvrb	Blvrb Q923D2 "Flavin reductase (FR)(EC 1.5.1.30)(NADPH-dependent diaphorase)(NADPH-flavin reductase)(FLR)(Biliverdin reductase B)(BVR-B)(EC 1.3.1.24)(Biliverdin-IX beta-reductase)"	0.413	18	7	0.3806	14	6	0.4413	18	8	0.930435	0.0253843	1.06149	0.826496	0.000334479	1.05802	1.17348	0.138697	1.25413
ENSMUSP00000024879	ENSMUSG00000024073	Birc6	Birc6 O88738;Q3UYZ6;Q69ZM5;Q8BNX0;Q8BR72;Q8BRV7;Q8C737;Q8CBU9 "Ubiquitin-conjugating enzyme ";"Putative uncharacterized protein Fragment ";"MKIAA1289 protein Fragment ";"Putative uncharacterized protein Fragment ";"Putative uncharacterized protein Fragment ";"Putative uncharacterized protein Fragment ";"Putative uncharacterized protein Fragment ";"Putative uncharacterized protein Fragment "	0.2509	176	8	0.1677	135	11	0.2289	143	9	1.00779	0.915551	1.18174	1.03957	0.641051	1.19704	1.09078	0.260348	1.1799
ENSMUSP00000115722	ENSMUSG00000074129	Rpl13a	Rpl13a P19253 "60S ribosomal protein L13a (Transplantation antigen P198)(Tum-P198 antigen)"	0.8177	53	14	0.7931	48	13	0.7685	40	11	0.973917	0.807029	1.25733	1.16565	0.1522	1.24415	1.13486	0.0873409	1.16037
ENSMUSP00000036093	ENSMUSG00000041879	Ipo9	Ipo9 Q91YE6 "Importin-9 (Imp9)(Importin-9a)(Imp9a)(Importin-9b)(Imp9b)(Ran-binding protein 9)(RanBP9)"	0.2846	43	7	0.3	44	9	0.3317	46	9	0.907589	0.338717	1.25646	1.05917	0.106967	1.07707	1.14264	0.162048	1.22094
ENSMUSP00000021205	ENSMUSG00000017286	Glod4	Glod4 Q9CPV4 "Glyoxalase domain-containing protein 4 "	0.6007	25	10	0.6174	32	8	0.4933	26	9	0.900549	0.392008	1.30151	1.07332	0.0952302	1.09068	0.99157	0.933694	1.25531
ENSMUSP00000033540	ENSMUSG00000031197	Vbp1	Vbp1 P61759 "Prefoldin subunit 3 (Von Hippel-Lindau-binding protein 1)(VHL-binding protein 1)(VBP-1)"	0.551	22	7	0.6633	24	7	0.5459	13	3	1.10513	0.178273	1.17407	1.00568	0.918911	1.13955	0.866181	0.238317	1.45041
ENSMUSP00000036555	ENSMUSG00000002319	Ipo4	Ipo4 Q8VI75 "Importin-4 (Imp4)(Importin-4a)(Imp4a)(Ran-binding protein 4)(RanBP4)"	0.354	58	6	0.2283	53	5	0.2791	59	9	0.904203	0.396327	1.32207	0.949767	0.480459	1.20213	1.03338	0.706222	1.21385
ENSMUSP00000099994	ENSMUSG00000009079	Ewsr1	Ewsr1 Q5SUS9;Q9CRS5 "Ewing sarcoma breakpoint region 1 ";"Putative uncharacterized protein Fragment "	0.4766	57	3	0.4841	53	2	0.357	61	2	1.16715	0.14385	1.32823	1.39111	0.0129209	1.08887	0.697598	0.227309	5.51188
ENSMUSP00000106481	ENSMUSG00000020664	Dld	Dld O08749 "Dihydrolipoyl dehydrogenase, mitochondrial Precursor (EC 1.8.1.4)(Dihydrolipoamide dehydrogenase)"	0.5305	53	8	0.5187	50	11	0.5187	41	10	1.14452	0.022236	1.11539	1.18858	0.00159252	1.09393	1.03868	0.639618	1.19387
ENSMUSP00000099938	ENSMUSG00000020321	Mdh1	Mdh1 P14152 "Malate dehydrogenase, cytoplasmic (EC 1.1.1.37)(Cytosolic malate dehydrogenase)"	0.4521	35	11	0.476	31	9	0.5	30	8	0.914001	0.1169	1.12383	0.997619	0.902201	1.04428	1.02267	0.575643	1.09451
ENSMUSP00000028278	ENSMUSG00000026914	Psmd14	Psmd14 O35593 "26S proteasome non-ATPase regulatory subunit 14 (EC 3.1.2.15)(26S proteasome regulatory subunit RPN11)(MAD1)"	0.6032	29	6	0.6194	27	7	0.7484	39	10	1.10399	0.0938827	1.13111	1.43068	0.010062	1.25699	1.06689	0.52257	1.24628
ENSMUSP00000042260	ENSMUSG00000038252	Ncapd2	Ncapd2 Q8K2Z4 "Condensin complex subunit 1 (Non-SMC condensin I complex subunit D2)(Chromosome condensation-related SMC-associated protein 1)(Chromosome-associated protein D2)(mCAP-D2)(XCAP-D2 homolog)"	0.3583	93	9	0.2749	61	7	0.4339	88	7	1.077	0.408534	1.21669	1.04625	0.637831	1.25014	1.06679	0.677807	1.43695
ENSMUSP00000064282	ENSMUSG00000054428	Atpif1	Atpif1 O35143 "ATPase inhibitor, mitochondrial Precursor (Inhibitor of F(1)F(o)-ATPase)(IF(1))(IF1)"	0.8113	26	4	0.8019	23	3	0.5755	12	1	0.904471	0.118958	1.15898	0.84846	0.0384955	1.15361	0.939838
ENSMUSP00000098405	ENSMUSG00000021814	Anxa7	Anxa7 Q07076 "Annexin A7 (Annexin-7)(Annexin VII)(Synexin)"	0.4708	28	5	0.3132	21	5	0.4104	27	6	0.967312	0.534985	1.14578	0.831137	0.139781	1.3221	0.93066	0.403179	1.22432
ENSMUSP00000066325	ENSMUSG00000039318	Rab3gap2	Rab3gap2 Q8BMG7 "Rab3 GTPase-activating protein non-catalytic subunit (Rab3 GTPase-activating protein 150 kDa subunit)(Rab3-GAP p150)(Rab3-GAP150)(Rab3-GAP regulatory subunit)"	0.2701	59	6	0.2116	45	4	0.2899	69	5	1.00511	0.967072	1.3526	1.08377	0.556087	1.47334	1.28602	0.092983	1.3742
ENSMUSP00000068895	ENSMUSG00000026509	Capn2	Capn2 O08529 "Calpain-2 catalytic subunit Precursor (EC 3.4.22.53)(Calpain-2 large subunit)(Calcium-activated neutral proteinase 2)(CANP 2)(Calpain M-type)(Millimolar-calpain)(M-calpain)(80 kDa M-calpain subunit)(CALP80)"	0.32	38	5	0.3814	35	6	0.2386	29	3	0.982014	0.938935	2.00202	1.03247	0.837192	1.46164	0.791561	0.135181	1.51121
ENSMUSP00000046837	ENSMUSG00000039515	Ppp2r4	Ppp2r4 P58389 "Serine/threonine-protein phosphatase 2A activator (EC 5.2.1.8)(Serine/threonine-protein phosphatase 2A regulatory subunit B')(PP2A, subunit B', PR53 isoform)(Phosphotyrosyl phosphatase activator)(PTPA)(Serine/threonine-protein phosphatase 2A regulat /.../bunit 4)"	0.6594	32	9	0.6285	36	8	0.6966	26	9	0.939289	0.345319	1.15766	1.11362	0.155798	1.1762	1.25569	0.0225387	1.20475
ENSMUSP00000021239	ENSMUSG00000020869	Lrrc59	Lrrc59 Q922Q8 "Leucine-rich repeat-containing protein 59 "	0.544	46	8	0.5472	38	6	0.544	35	10	1.1742	0.112225	1.23261	1.10475	0.07848	1.12486	0.951073	0.604051	1.23512
ENSMUSP00000019109	ENSMUSG00000018965	Ywhah	Ywhah P68510 "14-3-3 protein eta "	0.6585	41	8	0.6951	67	6	0.7195	53	7	0.889903	0.0374804	1.11323	1.04038	0.566917	1.18073	1.10487	0.148376	1.15856
ENSMUSP00000066743	ENSMUSG00000026104	Stat1	Stat1 P42225 "Signal transducer and activator of transcription 1 "	0.3417	33	8	0.4093	38	9	0.3603	41	11	0.991584	0.868129	1.12305	0.961746	0.33105	1.09081	0.891078	0.0461611	1.11955
ENSMUSP00000023210	ENSMUSG00000022551	Cyc1	Cyc1 Q9D0M3 "Cytochrome c1, heme protein, mitochondrial Precursor (Ubiquinol-cytochrome-c reductase complex cytochrome c1 subunit)(Cytochrome c-1)(Cytochrome b-c1 complex subunit 4)(Complex III subunit 4)(Complex III subunit IV)"	0.6892	40	7	0.5785	32	6	0.6708	32	5	0.963301	0.629291	1.19715	0.708184	0.0514981	1.4168	0.855397	0.177934	1.30423
ENSMUSP00000109115	ENSMUSG00000024949	Sf1	Sf1 D3YVH4;Q3TZI3 "Putative uncharacterized protein Sf1 ";"Putative uncharacterized protein "	0.385	38	7	0.331	34	6	0.2828	27	5	0.99145	0.905914	1.18584	0.900859	0.249481	1.22884	1.08232	0.647285	1.55992
ENSMUSP00000099843	ENSMUSG00000078193	AC161221.1	AC161221.1 Q6ZWV7 "60S ribosomal protein L35 "	0.7724	35	7	0.7154	34	8	0.7561	32	8	1.03929	0.423549	1.11609	1.08418	0.1962	1.14318	0.950522	0.709542	1.36247
ENSMUSP00000027634	ENSMUSG00000026385	Dbi	Dbi P31786 "Acyl-CoA-binding protein (ACBP)(Diazepam-binding inhibitor)(DBI)(Endozepine)(EP)"	0.7972	32	8	0.6503	26	8	0.7552	25	7	0.750961	0.000672333	1.12417	0.659074	1.17977e-05	1.09432	0.556301	0.000295841	1.21163
ENSMUSP00000030795	ENSMUSG00000028953	Abcf2	Abcf2 Q99LE6 "ATP-binding cassette sub-family F member 2 "	0.4252	69	8	0.4299	51	12	0.379	50	9	1.20124	0.0027413	1.10076	1.07633	0.496117	1.25861	1.0183	0.698013	1.10955
ENSMUSP00000065983	ENSMUSG00000063358	Mapk1	Mapk1 P63085 "Mitogen-activated protein kinase 1 (MAP kinase 1)(MAPK 1)(EC 2.7.11.24)(Extracellular signal-regulated kinase 2)(ERK-2)(Mitogen-activated protein kinase 2)(MAP kinase 2)(MAPK 2)(MAP kinase isoform p42)(p42-MAPK)(ERT1)"	0.6453	32	4	0.4525	22	3	0.4693	32	8	1.05703	0.542437	1.29377	0.909177	0.572997	1.84691	1.00263	0.968669	1.16477
ENSMUSP00000105028	ENSMUSG00000009470	Tnpo1	Tnpo1 Q8BFY9 "Transportin-1 (Importin beta-2)(Karyopherin beta-2)"	0.2639	43	7	0.3241	51	6	0.2862	42	8	0.966921	0.677981	1.20771	1.06774	0.118707	1.09371	1.03527	0.612038	1.16701
ENSMUSP00000079722	ENSMUSG00000043962	Thrap3	Thrap3 Q569Z6 "Thyroid hormone receptor-associated protein 3 (Thyroid hormone receptor-associated protein complex 150 kDa component)(Trap150)"	0.5321	114	9	0.571	114	13	0.5247	94	8	0.812177	0.0051358	1.13405	1.07391	0.104961	1.09264	0.818656	0.00018282	1.06827
ENSMUSP00000113022	ENSMUSG00000000563	Atp5f1	Atp5f1 Q9CQQ7 "ATP synthase subunit b, mitochondrial Precursor (ATPase subunit b)"	0.5469	28	9	0.4219	31	6	0.4414	24	8	0.932553	0.10942	1.09354	0.943303	0.343813	1.1544	0.995578	0.956812	1.20537
ENSMUSP00000084387	ENSMUSG00000067194	Eif1ax	Eif1ax Q8BMJ3 "Eukaryotic translation initiation factor 1A, X-chromosomal (eIF-1A X isoform)(Eukaryotic translation initiation factor 4C)(eIF-4C)"	0.6042	21	2	0.5208	18	6	0.4583	15	2	0.892715	0.151887	1.42008	0.997895	0.982737	1.26906	0.962345	0.830394	5.97161
ENSMUSP00000025679	ENSMUSG00000024767	Otub1	Otub1 Q7TQI3 "Ubiquitin thioesterase OTUB1 (EC 3.1.2.-)(Otubain-1)(OTU domain-containing ubiquitin aldehyde-binding protein 1)(Ubiquitin-specific-processing protease OTUB1)(Deubiquitinating enzyme OTUB1)"	0.556	22	8	0.6266	28	7	0.6598	21	8	0.733929	0.0045824	1.19543	0.845891	0.021881	1.1426	0.88108	0.31018	1.31483
ENSMUSP00000107667	ENSMUSG00000026395	Ptprc	Ptprc P06800 "Receptor-type tyrosine-protein phosphatase C Precursor (EC 3.1.3.48)(Leukocyte common antigen)(L-CA)(Lymphocyte antigen 5)(Ly-5)(T200)(CD45 antigen)"	0.215	50	8	0.2521	43	10	0.239	50	8	0.499117	0.00454044	1.49226	0.56108	1.57756e-05	1.16958	0.497442	0.00795375	1.56809
ENSMUSP00000102724	ENSMUSG00000028577	Plaa	Plaa P27612 "Phospholipase A-2-activating protein (PLA2P)(PLAP)"	0.3955	41	7	0.4395	36	7	0.2935	33	4	1.18918	0.0199097	1.14426	1.26956	0.0717279	1.30915	1.03882	0.527789	1.18554
ENSMUSP00000021197	ENSMUSG00000020840	Blmh	Blmh Q8R016 "Bleomycin hydrolase (BLM hydrolase)(BMH)(BH)(EC 3.4.22.40)"	0.4813	37	8	0.6242	41	7	0.5868	39	9	1.00588	0.943856	1.20915	1.16324	0.0980076	1.20805	1.10641	0.214083	1.1886
ENSMUSP00000106242	ENSMUSG00000027245	2310003F16Rik	2310003F16Rik Q9CR41 "Huntingtin-interacting protein K (Huntingtin yeast partner K)"	0.7054	26	7	0.6512	18	6	0.6744	17	5	1.07896	0.358511	1.20568	0.982665	0.87517	1.31252	0.969537	0.602419	1.16424
ENSMUSP00000002091	ENSMUSG00000002015	Bcap31	Bcap31 Q61335 "B-cell receptor-associated protein 31 (BCR-associated protein 31)(Bap31)(p28)"	0.6163	19	7	0.3959	14	8	0.6857	22	7	1.04595	0.588055	1.21189	1.00458	0.857996	1.05996	0.90824	0.175919	1.16594
ENSMUSP00000077946	ENSMUSG00000027889	Ampd2	Ampd2 A2AE22;A2AE25;A2AE27 "Adenosine monophosphate deaminase 2 (Isoform L) ";"Adenosine monophosphate deaminase 2 (Isoform L) Fragment ";"Adenosine monophosphate deaminase 2 (Isoform L)Adenosine monophosphate deaminase 2 (Isoform L), isoform CRA_a ;"	0.5012	66	9	0.3337	60	10	0.2949	52	9	0.945214	0.107128	1.07423	1.08223	0.22168	1.14584	0.93299	0.28714	1.15058
ENSMUSP00000005234	ENSMUSG00000005103	Wdr1	Wdr1 O88342 "WD repeat-containing protein 1 (Actin-interacting protein 1)(AIP1)"	0.4438	61	10	0.4711	59	10	0.541	58	11	0.929803	0.161452	1.11395	1.01097	0.879141	1.17096	1.03086	0.578085	1.12499
ENSMUSP00000034432	ENSMUSG00000031954	Cfdp1	Cfdp1 O88271 "Craniofacial development protein 1 (Bucentaur)(27 kDa craniofacial protein)(Protein Cp27)"	0.5119	31	7	0.6034	23	8	0.4814	24	7	1.10004	0.00336071	1.05101	1.03611	0.300178	1.07787	0.90175	0.0317245	1.09507
ENSMUSP00000047790	ENSMUSG00000060803	Gstp1	Gstp1 P19157 "Glutathione S-transferase P 1 (Gst P1)(EC 2.5.1.18)(GST YF-YF)(GST-piB)(GST class-pi)(Preadipocyte growth factor)"	0.6714	32	5	0.6286	25	4	0.6429	30	5	0.785414	0.0144681	1.17618	0.729041	0.0400289	1.33494	0.834366	0.394145	1.6938
ENSMUSP00000099907	ENSMUSG00000020458	Rtn4	Rtn4 Q99P72 "Reticulon-4 (Neurite outgrowth inhibitor)(Nogo protein)"	0.309	51	2	0.2478	35	2	0.2711	36	7	1.18188	0.131424	1.55995	1.14253	0.622749	12.36	0.809572	0.199198	1.44371
ENSMUSP00000028016	ENSMUSG00000040225	Bat2l2	Bat2l2 Q3TLH4 "Protein BAT2-like 2 (BAT2 domain-containing protein 1)(HLA-B-associated transcript 2-like 2)"	0.305	174	9	0.3208	159	13	0.3117	171	11	1.15226	0.0788569	1.17623	1.07601	0.247182	1.14021	0.987897	0.779228	1.09878
ENSMUSP00000057543	ENSMUSG00000032562	Gnai2	Gnai2 P08752 "Guanine nucleotide-binding protein G(i) subunit alpha-2 (Adenylate cyclase-inhibiting G alpha protein)"	0.507	35	5	0.4958	38	4	0.5239	34	3	0.737672	0.0155016	1.23202	1.11917	0.415064	1.46188	0.798119	0.0582553	1.27767
ENSMUSP00000034369	ENSMUSG00000031897	Psmb10	Psmb10 O35955 "Proteasome subunit beta type-10 Precursor (EC 3.4.25.1)(Proteasome subunit beta-2i)(Proteasome MECl-1)(Macropain subunit MECl-1)(Multicatalytic endopeptidase complex subunit MECl-1)(Low molecular mass protein 10)"	0.5971	33	3	0.4762	25	0	0.4725	29	3	0.855789	0.121703	1.29426				0.879556	0.322325	1.52765
ENSMUSP00000022268	ENSMUSG00000021748	Pdhb	Pdhb Q9D051 "Pyruvate dehydrogenase E1 component subunit beta, mitochondrial Precursor (PDHE1-B)(EC 1.2.4.1)"	0.5292	26	6	0.5376	35	7	0.4875	26	6	0.895112	0.066908	1.12984	1.07203	0.246134	1.1416	1.06598	0.64447	1.39772
ENSMUSP00000016763	ENSMUSG00000016619	Nup50	Nup50 Q9JIH2 "Nuclear pore complex protein Nup50 (Nucleoporin Nup50)(50 kDa nucleoporin)(Nuclear pore-associated protein 60 kDa-like)"	0.309	25	7	0.3541	30	4	0.3283	23	5	1.06007	0.026074	1.04981	0.925193	0.315363	1.2284	0.848208	0.224886	1.37535
ENSMUSP00000021332	ENSMUSG00000020949	Fkbp3	Fkbp3 Q62446 "Peptidyl-prolyl cis-trans isomerase FKBP3 (PPIase FKBP3)(EC 5.2.1.8)(FK506-binding protein 3)(FKBP-3)(Rotamase)(Immunophilin FKBP25)(25 kDa FK506-binding protein)(25 kDa FKBP)(FKBP-25)(Rapamycin-selective 25 kDa immunophilin)"	0.5848	22	9	0.5848	19	5	0.4688	20	4	1.11927	0.0942684	1.14671	1.07695	0.408628	1.25001	0.846965	0.0941265	1.24402
ENSMUSP00000087218	ENSMUSG00000068397	AC108821.2	AC108821.2 O09167 "60S ribosomal protein L21 "	0.9063	76	10	0.9063	68	10	0.85	74	9	0.968143	0.715928	1.21529	1.15675	0.09625	1.19406	1.04221	0.566578	1.17293
ENSMUSP00000110094	ENSMUSG00000022601	Rpl24	Rpl24 Q8BP67 "60S ribosomal protein L24 "	0.7384	59	9	0.7267	55	10	0.8256	48	9	1.05594	0.288238	1.11666	1.1882	0.053439	1.19207	1.16262	0.215553	1.2948
ENSMUSP00000019118	ENSMUSG00000018974	Sart3	Sart3 Q9JLI8 "Squamous cell carcinoma antigen recognized by T-cells 3 (SART-3)(mSART-3)(Tumor-rejection antigen SART3)"	0.3929	65	7	0.394	73	6	0.2214	50	3	0.89946	0.319039	1.26957	0.885167	0.383624	1.41393	1.01369	0.960316	2.83451
ENSMUSP00000099790	ENSMUSG00000028552	Eps15	Eps15 P42567 "Epidermal growth factor receptor substrate 15 (Protein Eps15)(Protein AF-1p)"	0.3378	39	8	0.3077	32	5	0.1895	28	6	0.875303	0.0580455	1.14932	0.922148	0.141635	1.13101	0.804214	0.136823	1.37214
ENSMUSP00000111363	ENSMUSG00000038965	Ube2l3	Ube2l3 P68037 "Ubiquitin-conjugating enzyme E2 L3 (EC 6.3.2.19)(Ubiquitin-protein ligase L3)(Ubiquitin carrier protein L3)(UbcM4)"	0.7597	30	8	0.8636	30	10	0.7273	21	6	0.955872	0.652425	1.25476	0.843054	0.0265933	1.15705	0.764264	0.133218	1.47084
ENSMUSP00000106014	ENSMUSG00000058600	Rpl30	Rpl30 P62889 "60S ribosomal protein L30 "	0.7043	15	5	0.5172	15	5	0.7241	17	5	0.861711	0.13069	1.24334	1.15077	0.229808	1.31703	1.03773	0.551049	1.17132
ENSMUSP00000037925	ENSMUSG00000040274	Cdk6	Cdk6 Q64261 "Cell division protein kinase 6 (EC 2.7.11.22)(Serine/threonine-protein kinase PLSTIRE)(CRK2)"	0.4816	21	6	0.4294	15	5	0.3988	18	8	0.703129	0.0341497	1.36785	0.548027	0.0171624	1.53001	0.798362	0.0794042	1.29649
ENSMUSP00000124551	ENSMUSG00000005610	Eif4g2	Eif4g2 A0JNY7;Q3U9U9;Q3URI0 "Eukaryotic translation initiation factor 4, gamma 2 ";"Putative uncharacterized protein Fragment ";"Putative uncharacterized protein Fragment "	0.3532	55	9	0.4503	66	11	0.4636	65	11	1.00211	0.964871	1.11312	1.18435	0.0117223	1.13038	1.053	0.467939	1.16473
ENSMUSP00000002064	ENSMUSG00000001999	Blvra	Blvra Q9CY64 "Biliverdin reductase A Precursor (BVR A)(EC 1.3.1.24)(Biliverdin-IX alpha-reductase)"	0.6508	38	7	0.4983	24	4	0.5051	19	4	0.96583	0.742687	1.28072	1.08193	0.562107	1.47049	1.1522	0.473073	1.73468
ENSMUSP00000025684	ENSMUSG00000024772	Ehd1	Ehd1 Q9WVK4 "EH domain-containing protein 1 (PAST homolog 1)(mPAST1)"	0.4307	40	7	0.4831	40	5	0.4471	41	2	1.16569	0.420964	1.54404	1.01168	0.944173	1.54135	1.1157	0.639066	8.89031
ENSMUSP00000021082	ENSMUSG00000020736	Nt5c	Nt5c Q9JM14 "5'(3')-deoxyribonucleotidase, cytosolic type (EC 3.1.3.-)(Cytosolic 5',3'-pyrimidine nucleotidase)(Deoxy-5'-nucleotidase 1)(dNT-1)"	0.655	24	5	0.635	25	4	0.635	18	4	1.06261	0.469679	1.2353	0.756389	0.0465388	1.31144	0.66739	0.0850938	1.66147
ENSMUSP00000107593	ENSMUSG00000059005	Gm6793	Gm6793 A2AL13;B2RXM2;Q0VG47;Q58E39;Q5U3M2;Q6PFA7 "Heterogeneous nuclear ribonucleoprotein A3 Fragment ";"EG627828 protein ";"Heterogeneous nuclear ribonucleoprotein A3Hnrpa3 proteinMCG1305, isoform CRA_dMCG48756 ;;;";"Hnrpa3 protein Fragment ";"Hnrpa3 protein ";"Hnrpa3 protein Fragment "	0.5434	41	7	0.6078	38	4	0.5686	37	3	1.22027	0.0357534	1.19802	0.988855	0.765136	1.11521	0.912505	0.692629	2.36906
ENSMUSP00000124274	ENSMUSG00000025533	Asl	Asl Q3UUH0 "Putative uncharacterized protein "	0.5714	44	7	0.4507	35	7	0.4547	34	4	0.853672	0.0664657	1.18878	0.950159	0.46493	1.17392	0.917229	0.274981	1.22922
ENSMUSP00000086640	ENSMUSG00000022052	Ppp2r2a	Ppp2r2a Q6P1F6 "Serine/threonine-protein phosphatase 2A 55 kDa regulatory subunit B alpha isoform (PP2A subunit B isoform alpha)(PP2A subunit B isoform B55-alpha)(PP2A subunit B isoform PR55-alpha)(PP2A subunit B isoform R2-alpha)"	0.4558	29	9	0.4715	29	7	0.3536	29	5	0.935063	0.0973495	1.08598	0.871363	0.575979	1.76818	0.831212	0.0829366	1.24998
ENSMUSP00000054530	ENSMUSG00000021065	Fut8	Fut8 Q9WTS2 "Alpha-(1,6)-fucosyltransferase (alpha1-6FucT)(EC 2.4.1.68)(Glycoprotein 6-alpha-L-fucosyltransferase)(GDP-fucose--glycoprotein fucosyltransferase)(GDP-L-Fuc:N-acetyl-beta-D-glucosaminide alpha1,6-fucosyltransferase)(Fucosyltransferase 8)"	0.3078	35	7	0.3896	47	8	0.2539	29	7	1.05609	0.282116	1.11966	0.876469	0.20415	1.24943	0.933424	0.0724363	1.08055
ENSMUSP00000031355	ENSMUSG00000029407	Uso1	Uso1 Q9Z1Z0 "General vesicular transport factor p115 (Protein USO1 homolog)(Transcytosis-associated protein)(TAP)(Vesicle-docking protein)"	0.3045	52	7	0.3472	55	7	0.2555	55	9	1.03385	0.591243	1.15451	1.05787	0.636845	1.33377	1.00955	0.911405	1.21024
ENSMUSP00000034285	ENSMUSG00000031827	Cotl1	Cotl1 Q9CQI6 "Coactosin-like protein "	0.669	24	8	0.6268	19	9	0.6831	25	7	1.00532	0.948374	1.20546	1.01649	0.859327	1.22885	0.831751	0.129314	1.29236
ENSMUSP00000032597	ENSMUSG00000030432	Rpl28	Rpl28 P41105 "60S ribosomal protein L28 "	0.8905	44	10	0.7153	35	9	0.8321	39	11	1.0019	0.986371	1.27653	1.0526	0.567397	1.21922	1.00227	0.990596	1.51966
ENSMUSP00000101651	ENSMUSG00000038650	Rnh1	Rnh1 Q91VI7 "Ribonuclease inhibitor (Ribonuclease/angiogenin inhibitor 1)"	0.3728	21	7	0.4408	23	7	0.2654	16	7	0.865504	0.0297473	1.13276	0.910371	0.0448142	1.09516	0.73209	0.00160462	1.15064
ENSMUSP00000047218	ENSMUSG00000035637	Grhpr	Grhpr Q91Z53 "Glyoxylate reductase/hydroxypyruvate reductase (EC 1.1.1.79)(EC 1.1.1.81)"	0.3506	24	6	0.3018	20	5	0.2561	13	5	0.872532	0.00422039	1.07312	0.996146	0.969162	1.29769	1.00926	0.934652	1.34056
ENSMUSP00000077102	ENSMUSG00000058258	Idi1	Idi1 P58044 "Isopentenyl-diphosphate Delta-isomerase 1 (EC 5.3.3.2)(Isopentenyl pyrophosphate isomerase 1)(IPP isomerase 1)(IPPI1)"	0.5198	20	7	0.5903	22	7	0.5507	17	6	1.02345	0.856919	1.35173	1.02321	0.894748	1.50208	1.00343	0.952343	1.15018
ENSMUSP00000104616	ENSMUSG00000031826	Usp10	Usp10 P52479 "Ubiquitin carboxyl-terminal hydrolase 10 (EC 3.1.2.15)(Ubiquitin thioesterase 10)(Ubiquitin-specific-processing protease 10)(Deubiquitinating enzyme 10)"	0.3052	40	5	0.3077	33	1	0.2497	37	2	1.00667	0.94818	1.30562	0.977942			0.709085	0.652433	1325.51
ENSMUSP00000057308	ENSMUSG00000051627	Hist1h1e	Hist1h1e P43274 "Histone H1.4 (H1 VAR.2)(H1e)"	0.6393	33	1	0.6941	34	1				1.13182			1.40377
ENSMUSP00000019726	ENSMUSG00000024197	Plin3	Plin3 Q9DBG5 "Perilipin-3 (Mannose-6-phosphate receptor-binding protein 1)(Cargo selection protein TIP47)"	0.5721	22	6	0.7094	31	10	0.3753	19	3	0.963044	0.455165	1.12709	1.24617	0.00356197	1.13265	1.01441	0.940729	2.08127
ENSMUSP00000109990	ENSMUSG00000024308	Tapbp	Tapbp Q9R233 "Tapasin Precursor (TPSN)(TPN)(TAP-binding protein)(TAP-associated protein)"	0.3348	32	7	0.2876	26	7	0.367	29	9	0.957678	0.784817	1.44854	0.48249	0.0384928	1.96458	0.789498	0.0334006	1.23679
ENSMUSP00000106519	ENSMUSG00000060126	Tpt1	Tpt1 P63028 "Translationally-controlled tumor protein (TCTP)(p23)(21 kDa polypeptide)(p21)"	0.8198	28	4	0.7326	18	6	0.5058	26	6	1.13172	0.260867	1.32961	0.460443	0.0375697	2.03343	0.831296	0.468204	1.83207
ENSMUSP00000087457	ENSMUSG00000025809	Itgb1	Itgb1 P09055 "Integrin beta-1 Precursor (Fibronectin receptor subunit beta)(VLA-4 subunit beta)(CD29 antigen)"	0.2594	34	9	0.2556	30	9	0.2769	33	3	0.901331	0.148641	1.16169	0.770136	3.87627e-05	1.07686	0.810033	0.177225	1.55709
ENSMUSP00000042155	ENSMUSG00000036737	Oxsr1	Oxsr1 Q6P9R2 "Serine/threonine-protein kinase OSR1 (EC 2.7.11.1)(Oxidative stress-responsive 1 protein)"	0.4896	37	7	0.4023	34	5	0.4516	34	9	0.97651	0.652617	1.13072	0.964271	0.387306	1.10982	0.962984	0.608756	1.17739
ENSMUSP00000109067	ENSMUSG00000047810	Ccdc88b	Ccdc88b Q4QRL3 "Coiled-coil domain-containing protein 88B (Hook-related protein 3)(HkRP3)"	0.4855	137	5	0.4537	122	5	0.4835	115	3	1.10778	0.29176	1.26388	0.863915	0.46245	1.64907	0.853499	0.5019	2.31424
ENSMUSP00000077183	ENSMUSG00000024613	Tcof1	Tcof1 O08784 "Treacle protein (Treacher Collins syndrome protein homolog)"	0.3955	70	8	0.3068	62	12	0.253	59	5	1.25037	0.00553583	1.14316	1.67633	1.67367e-06	1.13142	1.059	0.533717	1.26357
ENSMUSP00000021428	ENSMUSG00000021039	Snw1	Snw1 Q9CSN1 "SNW domain-containing protein 1 (Nuclear protein SkiP)(Ski-interacting protein)"	0.4776	40	7	0.3489	47	3	0.3396	34	4	1.26601	0.00649711	1.15193	0.937931	0.639349	1.6557	0.762068	0.142245	1.54801
ENSMUSP00000029382	ENSMUSG00000027804	Ppid	Ppid Q9CR16 "Peptidyl-prolyl cis-trans isomerase D (PPIase D)(EC 5.2.1.8)(Rotamase D)(40 kDa peptidyl-prolyl cis-trans isomerase)(Cyclophilin-40)(CYP-40)"	0.6973	49	7	0.5946	48	10	0.6946	47	11	1.00538	0.867259	1.0782	1.03829	0.273822	1.07567	0.88532	0.0481655	1.12818
ENSMUSP00000071569	ENSMUSG00000058006	Mdn1	Mdn1 A2ANY6;Q3TPE2;Q497I1;Q5U481;Q6IQZ8;Q6R5G2 "Midasin ";"Putative uncharacterized protein Fragment ";"Mdn1 protein Fragment ";"Mdn1 protein Fragment ";"Midasin homolog (Yeast) ";"Putative uncharacterized protein "	0.2344	223	8	0.1877	188	3	0.2067	221	6	0.995429	0.973639	1.37224	1.03363	0.717817	1.40791	1.09762	0.316723	1.25379
ENSMUSP00000025774	ENSMUSG00000024853	Sf3b2	Sf3b2 Q3UAI4;Q3UBH2;Q3UJB0;Q3UQU5;Q80W39;Q8BL33;Q9CS24 "Putative uncharacterized protein ";"Putative uncharacterized protein ";"Putative uncharacterized proteinSplicing factor 3b, subunit 2 ;";"Putative uncharacterized protein Fragment ";"Splicing factor 3b, subunit 2 ";"Putative uncharacterized protein Fragment ";"Putative uncharacterized protein Fragment "	0.3964	61	7	0.4692	63	10	0.2756	43	5	1.00234	0.971227	1.16436	0.96764	0.453623	1.09966	0.743976	0.0812454	1.42484
ENSMUSP00000034138	ENSMUSG00000031701	Dnaja2	Dnaja2 Q9QYJ0 "DnaJ homolog subfamily A member 2 (mDj3)"	0.6529	39	4	0.4733	30	5	0.4539	29	8	1.03794	0.868888	1.93406	1.03257	0.701971	1.24157	0.975825	0.69233	1.15063
ENSMUSP00000071788	ENSMUSG00000020549	Elac2	Elac2 Q80Y81 "Zinc phosphodiesterase ELAC protein 2 (EC 3.1.26.11)(Ribonuclease Z 2)(RNase Z 2)(tRNase Z 2)(tRNA 3 endonuclease 2)(ElaC homolog protein 2)"	0.3827	35	5	0.2306	24	4	0.3718	34	4	0.993047	0.947627	1.31929	0.856967	0.587746	2.82335	1.05234	0.697769	1.46174
ENSMUSP00000092409	ENSMUSG00000052833	Sae1	Sae1 Q9R1T2 "SUMO-activating enzyme subunit 1 (Ubiquitin-like 1-activating enzyme E1A)"	0.6171	30	8	0.5457	35	8	0.5543	33	9	0.796859	0.0568105	1.26587	0.915642	0.306675	1.20809	0.890523	0.235351	1.23167
ENSMUSP00000038781	ENSMUSG00000042043	Tbca	Tbca P48428 "Tubulin-specific chaperone A (Tubulin-folding cofactor A)(CFA)(TCP1-chaperonin cofactor A)"	0.787	18	7	0.787	18	7	0.7593	17	6	1.18363	0.0182423	1.13689	1.04391	0.504758	1.15982	1.04141	0.418124	1.12553
ENSMUSP00000002735	ENSMUSG00000002660	Clpp	Clpp O88696 "Putative ATP-dependent Clp protease proteolytic subunit, mitochondrial Precursor (EC 3.4.21.92)(Endopeptidase Clp)"	0.3971	21	6	0.3603	17	5	0.4118	16	5	1.15342	0.035011	1.13642	0.970918	0.503344	1.11799	0.976014	0.697597	1.17509
ENSMUSP00000113021	ENSMUSG00000024012	Mtch1	Mtch1 D3YXC2 "Putative uncharacterized protein Mtch1 "	0.5296	44	7	0.328	30	4	0.4973	37	7	0.817118	0.0230591	1.17708	0.816222	0.156695	1.41016	1.29724	0.0452178	1.28736
ENSMUSP00000106963	ENSMUSG00000027247	Arhgap1	Arhgap1 Q5FWK3 "Rho GTPase-activating protein 1 (Rho-type GTPase-activating protein 1)"	0.5157	33	9	0.3987	31	8	0.4635	36	7	1.13815	0.0139408	1.09991	1.02521	0.75922	1.20287	1.19177	0.00700273	1.11286
ENSMUSP00000089341	ENSMUSG00000069306	Gm11275	Gm11275 P62806 "Histone H4 "	0.8155	26	7	0.819	25	11	0.8857	21	5	0.66765	0.0024552	1.21867	1.32199	0.0146703	1.23517	0.68491	0.00873512	1.24546
ENSMUSP00000029387	ENSMUSG00000027810	Eif2a	Eif2a Q8BJW6 "Eukaryotic translation initiation factor 2A (eIF-2A)"	0.3339	34	7	0.3236	30	8	0.3941	35	7	1.11952	0.0976665	1.15135	1.05613	0.49879	1.19851	1.15092	0.0515344	1.15241
ENSMUSP00000015581	ENSMUSG00000015437	Gzmb	Gzmb P04187 "Granzyme B(G,H) Precursor (EC 3.4.21.79)(Cytotoxic cell protease 1)(CCP1)(CTLA-1)(Fragmentin-2)"	0.5709	26	5	0.587	34	6	0.2753	15	2	0.669868	0.0506881	1.49563	0.624568	0.00160168	1.18737	0.620803	0.413158	99.0123
ENSMUSP00000019470	ENSMUSG00000078652	Psme3	Psme3 P61290 "Proteasome activator complex subunit 3 (Proteasome activator 28 subunit gamma)(PA28gamma)(PA28g)(Activator of multicatalytic protease subunit 3)(11S regulator complex subunit gamma)(REG-gamma)(Ki nuclear autoantigen)"	0.752	37	9	0.6417	30	6	0.4921	26	6	1.37238	0.00777712	1.23001	1.26638	0.0572385	1.27996	1.05822	0.286178	1.12963
ENSMUSP00000070596	ENSMUSG00000052033	Pfdn4	Pfdn4 Q3UWL8;Q6P0X1 "Prefoldin 4Putative uncharacterized protein ;";"Prefoldin 4 "	0.6791	13	5	0.6418	13	5	0.5299	13	4	1.13622	0.0509262	1.13714	1.09468	0.159269	1.15653	0.959781	0.05636	1.04407
ENSMUSP00000085523	ENSMUSG00000000399	Ndufa9	Ndufa9 Q9DC69 "NADH dehydrogenase [ubiquinone] 1 alpha subcomplex subunit 9, mitochondrial Precursor (NADH-ubiquinone oxidoreductase 39 kDa subunit)(Complex I-39kD)(CI-39kD)"	0.5199	40	9	0.4881	38	5	0.5517	40	9	0.838377	0.00790783	1.12262	0.796353	0.00263151	1.09947	1.36232	0.00621824	1.21378
ENSMUSP00000026667	ENSMUSG00000025580	Eif4a3	Eif4a3 Q91VC3 "Eukaryotic initiation factor 4A-III (eIF-4A-III)(eIF4A-III)(EC 3.6.1.-)(Eukaryotic translation initiation factor 4A isoform 3)(ATP-dependent RNA helicase eIF4A-3)(ATP-dependent RNA helicase DDX48)(DEAD box protein 48)"	0.6594	46	7	0.6472	47	4	0.4526	38	4	1.08737	0.238134	1.16938	1.28233	0.0751378	1.34368	1.14707	0.00327533	1.05191
ENSMUSP00000060346	ENSMUSG00000004789	Dlst	Dlst Q9D2G2 "Dihydrolipoyllysine-residue succinyltransferase component of 2-oxoglutarate dehydrogenase complex, mitochondrial Precursor (EC 2.3.1.61)(Dihydrolipoamide succinyltransferase component of 2-oxoglutarate dehydrogenase complex)(2-oxoglutarate dehydroge /.../omplex component E2)(OGDC-E2)(E2K)"	0.4978	42	9	0.4912	39	7	0.3678	38	7	0.74123	0.138238	1.52095	1.01034	0.925832	1.3101	1.07149	0.100201	1.09092
ENSMUSP00000033609	ENSMUSG00000031256	Cstf2	Cstf2 Q8BIQ5 "Cleavage stimulation factor subunit 2 (Cleavage stimulation factor 64 kDa subunit)(CSTF 64 kDa subunit)(CstF-64)(CF-1 64 kDa subunit)"	0.6466	72	5	0.5397	58	5	0.5914	49	4	1.19462	0.568745	2.42705	0.935097	0.748262	1.83491	0.959165	0.707712	1.3794
ENSMUSP00000080058	ENSMUSG00000032590	Apeh	Apeh Q8R146 "Acylamino-acid-releasing enzyme (AARE)(EC 3.4.19.1)(Acyl-peptide hydrolase)(APH)(Acylaminoacyl-peptidase)"	0.3333	42	7	0.2978	32	5	0.2117	25	3	0.939634	0.0295807	1.05512	0.988304	0.90174	1.28196	0.956164	0.586041	1.34975
ENSMUSP00000000299	ENSMUSG00000000290	Itgb2	Itgb2 P11835 "Integrin beta-2 Precursor (Cell surface adhesion glycoproteins LFA-1/CR3/p150,95 subunit beta)(Complement receptor C3 subunit beta)(CD18 antigen)"	0.3338	39	7	0.261	34	5	0.2961	35	6	1.09185	0.659889	1.59155	0.971727	0.758533	1.27361	0.875484	0.364299	1.40879
ENSMUSP00000083754	ENSMUSG00000041890	Git2	Git2 Q3UGB1 "Putative uncharacterized protein "	0.4058	44	8	0.274	34	5	0.2964	41	4	0.899884	0.0539536	1.1139	1.01987	0.895359	1.5492	1.04698	0.647311	1.33423
ENSMUSP00000032344	ENSMUSG00000030220	Arhgdib	Arhgdib Q61599 "Rho GDP-dissociation inhibitor 2 (Rho GDI 2)(Rho-GDI beta)(D4)"	0.755	25	7	0.715	28	9	0.65	22	4	0.938652	0.503584	1.24333	1.0573	0.418998	1.16276	0.945935	0.403161	1.19978
ENSMUSP00000034863	ENSMUSG00000032312	Csk	Csk P41241 "Tyrosine-protein kinase CSK (EC 2.7.10.2)(C-Src kinase)(Protein-tyrosine kinase MPK-2)(p50CSK)"	0.3644	30	7	0.2889	28	3	0.52	35	8	0.976527	0.678649	1.14289	0.782013	0.00574649	1.08389	1.00257	0.974696	1.20273
ENSMUSP00000022609	ENSMUSG00000022031	Elp3	Elp3 Q9CZX0 "Elongator complex protein 3 (EC 2.3.1.48)"	0.47	39	7	0.4152	40	6	0.3357	29	6	0.95149	0.241068	1.09806	1.06223	0.428641	1.19755	1.00271	0.976848	1.25611
ENSMUSP00000099664	ENSMUSG00000028792	Ak2	Ak2 NP_058591.2 "adenylate kinase 2, mitochondrial isoform b "	0.7197	36	6	0.7457	25	8	0.7824	31	8	1.12086	0.0271067	1.09953	0.987227	0.772765	1.10659	0.842355	0.0049839	1.10587
ENSMUSP00000005256	ENSMUSG00000005125	Ndrg1	Ndrg1 Q62433 "Protein NDRG1 (N-myc downstream-regulated gene 1 protein)(Protein Ndr1)"	0.6599	34	6	0.5	22	5	0.1954	12	2	1.08209	0.44603	1.27806	1.2745	0.326196	1.8263	2.42253	0.359664	1244.34
ENSMUSP00000028916	ENSMUSG00000027429	Sec23b	Sec23b Q9D662 "Protein transport protein Sec23B (SEC23-related protein B)"	0.3716	49	5	0.3559	46	5	0.2686	36	4	1.0715	0.351017	1.22071	1.00398	0.861962	1.0691	0.990065	0.826276	1.14198
ENSMUSP00000026560	ENSMUSG00000025487	Psmd13	Psmd13 Q9WVJ2 "26S proteasome non-ATPase regulatory subunit 13 (26S proteasome regulatory subunit S11)(26S proteasome regulatory subunit RPN9)(26S proteasome regulatory subunit p40.5)"	0.3457	22	5	0.3777	21	6	0.375	30	7	0.941711	0.319577	1.15814	1.23634	0.0423971	1.22318	1.16016	0.0697028	1.17931
ENSMUSP00000102389	ENSMUSG00000002227	Mov10	Mov10 P23249 "Putative helicase MOV-10 (EC 3.6.1.-)(Moloney leukemia virus 10 protein)"	0.4233	59	8	0.3755	47	6	0.4124	60	6	0.830546	0.0981661	1.25891	0.86514	0.152796	1.24736	0.879204	0.206742	1.25642
ENSMUSP00000108837	ENSMUSG00000079435	Rpl36a	Rpl36a P83882 "60S ribosomal protein L36a (60S ribosomal protein L44)"	0.6698	28	7	0.7075	21	4	0.5943	21	4	1.15813	0.300402	1.37305	1.07442	0.21052	1.1547	1.08323	0.6605	1.6885
ENSMUSP00000030446	ENSMUSG00000028684	Urod	Urod P70697 "Uroporphyrinogen decarboxylase (URO-D)(UPD)(EC 4.1.1.37)"	0.564	30	6	0.4223	20	2	0.6322	41	9	0.958918	0.761085	1.39911	1.36238			0.998124	0.986789	1.28863
ENSMUSP00000099653	ENSMUSG00000028798	Eif3i	Eif3i Q9QZD9 "Eukaryotic translation initiation factor 3 subunit I (eIF3i)(Eukaryotic translation initiation factor 3 subunit 2)(eIF-3-beta)(eIF3 p36)(TGF-beta receptor-interacting protein 1)(TRIP-1)"	0.44	18	6	0.4462	22	6	0.4338	23	7	1.11322	0.148656	1.17539	1.1545	0.0164243	1.10972	1.07457	0.215329	1.13549
ENSMUSP00000030894	ENSMUSG00000029028	Lrrc47	Lrrc47 Q505F5 "Leucine-rich repeat-containing protein 47 "	0.4647	38	6	0.5318	50	8	0.42	43	4	1.05079	0.211414	1.09299	1.05559	0.236199	1.1038	0.879977	0.580039	1.93057
ENSMUSP00000099302	ENSMUSG00000039230	Tbcd	Tbcd Q8BYA0 "Tubulin-specific chaperone D (Tubulin-folding cofactor D)(Beta-tubulin cofactor D)"	0.3528	71	6	0.3161	62	5	0.2935	65	6	0.990173	0.938152	1.36516	1.18116	0.170956	1.31964	1.05952	0.50292	1.22878
ENSMUSP00000080767	ENSMUSG00000027203	Dut	Dut Q8VCG1 "Deoxyuridine triphosphataseDeoxyuridine triphosphatase, isoform CRA_bDutp proteinPutative uncharacterized protein ;;;"	0.97	35	6	0.84	37	4	0.74	25	6	1.15632	0.0342791	1.13804	0.872222	0.0590373	1.1577	0.838853	0.103236	1.25484
ENSMUSP00000079991	ENSMUSG00000034330	Plcg2	Plcg2 Q8CIH5 "1-phosphatidylinositol-4,5-bisphosphate phosphodiesterase gamma-2 (EC 3.1.4.11)(Phosphoinositide phospholipase C-gamma-2)(Phospholipase C-gamma-2)(PLC-gamma-2)"	0.3312	66	7	0.302	56	3	0.2332	50	5	1.23636	0.220709	1.4621	1.36482	0.33515	2.89576	1.25894	0.0206901	1.18815
ENSMUSP00000025752	ENSMUSG00000024833	Pola2	Pola2 P33611 "DNA polymerase alpha subunit B (DNA polymerase alpha 70 kDa subunit)"	0.3333	37	6	0.3317	44	6	0.3433	43	4	1.03158	0.682603	1.20242	1.02942	0.657979	1.17181	1.08481	0.11487	1.12478
ENSMUSP00000033505	ENSMUSG00000031165	Was	Was P70315 "Wiskott-Aldrich syndrome protein homolog (WASp)"	0.4788	34	6	0.3635	31	6	0.3423	31	6	1.16751	0.0889931	1.20805	0.956966	0.715367	1.34041	1.01865	0.900863	1.43701
ENSMUSP00000099986	ENSMUSG00000020471	Pold2	Pold2 O35654 "DNA polymerase delta subunit 2 (EC 2.7.7.7)(DNA polymerase delta subunit p50)"	0.3582	29	6	0.2985	30	5	0.258	26	4	0.989062	0.843702	1.14589	0.94177	0.54518	1.28692	1.23301	0.127034	1.37434
ENSMUSP00000003268	ENSMUSG00000003200	Sh3gl1	Sh3gl1 Q62419 "Endophilin-A2 (Endophilin-2)(SH3 domain-containing GRB2-like protein 1)(SH3 domain protein 2B)(SH3p8)"	0.4429	27	8	0.4511	24	7	0.3804	25	7	1.00864	0.840814	1.10257	1.00498	0.929572	1.14089	0.965496	0.716356	1.253
ENSMUSP00000047564	ENSMUSG00000032648	Pygm	Pygm Q9WUB3 "Glycogen phosphorylase, muscle form (EC 2.4.1.1)(Myophosphorylase)"	0.5499	85	11							1.00687	0.920199	1.16003
ENSMUSP00000119065	ENSMUSG00000016921	Sfrs6	Sfrs6 Q3TWW8;Q3UJV5;Q8BKL0;Q921K3;Q9DBP1 "Putative uncharacterized proteinSplicing factor, arginine/serine-rich 6 ;";"Putative uncharacterized protein ";"Putative uncharacterized protein ";"Splicing factor, arginine/serine-rich 6 ";"Putative uncharacterized protein "	0.6991	52	7	0.646	49	5	0.767	57	5	1.10484	0.123157	1.14577	1.21128	0.239648	1.47038	0.931609	0.354745	1.20692
ENSMUSP00000109237	ENSMUSG00000030058	Copg	Copg Q9QZE5 "Coatomer subunit gamma (Gamma-coat protein)(Gamma-COP)"	0.4039	46	10	0.4211	46	10	0.349	44	10	0.990772	0.906432	1.18943	1.07288	0.261569	1.14207	1.08442	0.298347	1.18069
ENSMUSP00000049315	ENSMUSG00000031877	2210023G05Rik	2210023G05Rik Q8R097;Q8R0L2;Q8R1G9 "Putative uncharacterized protein ";"2210023G05Rik protein Fragment ";"2210023G05Rik protein Fragment "	0.4964	36	9	0.3964	34	6	0.4554	35	10	0.784444	0.0392076	1.25471	0.796494	0.00107054	1.09029	1.06861	0.395099	1.18304
ENSMUSP00000010007	ENSMUSG00000009863	Sdhb	Sdhb Q9CQA3 "Succinate dehydrogenase [ubiquinone] iron-sulfur subunit, mitochondrial Precursor (EC 1.3.5.1)(Iron-sulfur subunit of complex II)(Ip)"	0.5496	35	8	0.5	27	8	0.4645	31	4	1.02013	0.838756	1.25008	0.895581	0.0147553	1.08451	0.937774	0.692067	1.59757
ENSMUSP00000098401	ENSMUSG00000030224	Strap	Strap Strap-001 "serine/threonine kinase receptor associated protein Gene [Source:MGI (curated);Acc:MGI:1329037]" "MGI_curated_transcript"	0.5057	21	9	0.6	26	7	0.5971	21	10	1.09512	0.173035	1.15035	1.14167	0.175513	1.23504	0.927984	0.426873	1.22529
ENSMUSP00000025218	ENSMUSG00000024360	Etf1	Etf1 Q8BWY3 "Eukaryotic peptide chain release factor subunit 1 (Eukaryotic release factor 1)(eRF1)"	0.5172	37	4	0.4508	31	4	0.5103	33	5	0.890785	0.206734	1.25761	1.15493	0.0361452	1.13482	1.08975	0.206661	1.17174
ENSMUSP00000030051	ENSMUSG00000028367	Txn1	Txn1 P10639 "Thioredoxin (Trx)(ATL-derived factor)(ADF)"	0.6476	21	5	0.7238	25	4	0.6095	31	4	0.819785	0.515649	2.16947	1.05821	0.786216	1.83552	0.973165	0.960671	5.03665
ENSMUSP00000023766	ENSMUSG00000023025	Larp4	Larp4 Q3UT02 "Putative uncharacterized protein "	0.3259	36	6	0.3018	36	4	0.3157	36	9	1.4384	0.00700084	1.23647	1.1909	0.265066	1.50183	1.08977	0.225873	1.1631
ENSMUSP00000024727	ENSMUSG00000023932	Cdc5l	Cdc5l Q6A068 "Cell division cycle 5-related protein (Cdc5-like protein)"	0.4988	61	8	0.3778	53	9	0.3479	57	5	1.09664	0.0506764	1.09705	1.06313	0.0281764	1.0539	0.973051	0.678832	1.18546
ENSMUSP00000003521	ENSMUSG00000003429	Rps11	Rps11 P62281 "40S ribosomal protein S11 "	0.8608	36	9	0.8038	34	9	0.7532	31	9	0.981814	0.789223	1.16544	1.02513	0.674345	1.14026	0.973967	0.895686	1.56742
ENSMUSP00000111309	ENSMUSG00000005732	Ranbp1	Ranbp1 P34022 "Ran-specific GTPase-activating protein (Ran-binding protein 1)(RANBP1)(HpaII tiny fragments locus 9a protein)"	0.6897	32	8	0.7586	30	7	0.6305	22	5	1.02001	0.869481	1.31649	1.06274	0.259524	1.12704	1.00404	0.960649	1.2373
ENSMUSP00000073532	ENSMUSG00000061315	Naca	Naca Q60817 "Nascent polypeptide-associated complex subunit alpha (Alpha-NAC)(Alpha-NAC/1.9.2)"	0.198	92	7	0.2341	90	6	0.1687	71	5	1.01115	0.886054	1.19905	0.981943	0.817647	1.21262	1.19534	0.151276	1.32273
ENSMUSP00000067685	ENSMUSG00000021676	Iqgap2	Iqgap2 Q3UQ44 "Ras GTPase-activating-like protein IQGAP2 "	0.3397	93	6	0.2514	64	4	0.2229	57	2	0.653829	0.0489535	1.52518	0.653392	0.00279155	1.16019	0.764895	0.669817	390.085
ENSMUSP00000030169	ENSMUSG00000028455	Stoml2	Stoml2 Q99JB2 "Stomatin-like protein 2 (SLP-2)"	0.6742	42	8	0.6459	40	9	0.6034	39	8	1.10349	0.478709	1.36517	0.882157	0.258108	1.26806	0.899836	0.149792	1.16686
ENSMUSP00000088057	ENSMUSG00000068749	Psma5	Psma5 Q9Z2U1 "Proteasome subunit alpha type-5 (EC 3.4.25.1)(Proteasome zeta chain)(Macropain zeta chain)(Multicatalytic endopeptidase complex zeta chain)"	0.5477	26	6	0.6183	28	7	0.5104	26	5	1.02139	0.728687	1.15989	1.04199	0.507299	1.15348	1.07627	0.276725	1.17605
ENSMUSP00000005810	ENSMUSG00000005667	Mthfd2	Mthfd2 P18155 "Bifunctional methylenetetrahydrofolate dehydrogenase/cyclohydrolase, mitochondrial Precursor [Includes NAD-dependent methylenetetrahydrofolate dehydrogenase(EC 1.5.1.15);Methenyltetrahydrofolate cyclohydrolase(EC 3.5.4.9)]"	0.6371	35	12	0.7371	39	12	0.5657	37	9	1.14409	0.162851	1.21907	1.18769	0.0299028	1.16403	0.823904	0.00744714	1.13385
ENSMUSP00000108356	ENSMUSG00000009907	Vps4b	Vps4b P46467 "Vacuolar protein sorting-associated protein 4B (Suppressor of K(+) transport growth defect 1)(Protein SKD1)"	0.4797	48	11	0.3874	31	7	0.4392	30	8	0.969815	0.69774	1.18628	0.88384	0.0701106	1.14723	1.08948	0.321109	1.20906
ENSMUSP00000018186	ENSMUSG00000018042	Cyb5r3	Cyb5r3 Q9DCN2 "NADH-cytochrome b5 reductase 3 (Cytochrome b5 reductase)(B5R)(EC 1.6.2.2)(Diaphorase-1) [Contains NADH-cytochrome b5 reductase 3 membrane-bound form;NADH-cytochrome b5 reductase 3 soluble form]"	0.4485	29	6	0.4901	36	7	0.6093	36	4	0.743966	0.000197796	1.08155	0.816754	0.0694903	1.25169	0.978296	0.870795	1.48366
ENSMUSP00000101533	ENSMUSG00000059119	Nap1l4	Nap1l4 B7ZNL2;Q8C1W9 "Nap1l4 proteinNucleosome assembly protein 1-like 4, isoform CRA_b ;";"Putative uncharacterized protein "	0.5819	45	10	0.5796	42	6	0.5796	37	5	0.93682	0.472244	1.21746	0.920887	0.22362	1.16485	0.716815	0.00299279	1.15435
ENSMUSP00000034981	ENSMUSG00000032410	Xrn1	Xrn1 P97789 "5'-3' exoribonuclease 1 (mXRN1)(EC 3.1.11.-)(Strand-exchange protein 1 homolog)(Protein Dhm2)"	0.2136	70	4	0.2281	68	3	0.2647	78	1	0.943856	0.405913	1.20999	1.01277	0.954966	2.35432	1.0673
ENSMUSP00000110771	ENSMUSG00000031095	Cul4b	Cul4b A2A432 "Cullin-4B (CUL-4B)"	0.3371	61	5	0.2546	49	5	0.2969	48	4	0.978891	0.913747	1.78037	1.15889	0.288671	1.39779	1.03399	0.45395	1.13198
ENSMUSP00000089179	ENSMUSG00000021500	Ddx46	Ddx46 Q569Z5 "Probable ATP-dependent RNA helicase DDX46 (EC 3.6.1.-)(DEAD box protein 46)"	0.4099	104	6	0.3721	87	3	0.3895	91	5	1.07462	0.257256	1.15574	1.19211	0.173775	1.43986	1.13302	0.310169	1.34796
ENSMUSP00000006764	ENSMUSG00000006589	Aprt	Aprt P08030 "Adenine phosphoribosyltransferase (APRT)(EC 2.4.2.7)"	0.9333	39	4	0.8667	29	4	0.7722	38	4	0.899969	0.135689	1.17989	0.969626	0.657048	1.22123	1.1086	0.111956	1.15845
ENSMUSP00000048111	ENSMUSG00000033735	Spr	Spr Q64105 "Sepiapterin reductase (SPR)(EC 1.1.1.153)"	0.5725	24	7	0.5229	22	9	0.4466	13	7	0.941964	0.0699192	1.0687	0.929349	0.343095	1.18581	0.996883	0.973257	1.24437
ENSMUSP00000021412	ENSMUSG00000021024	Psma6	Psma6 Q9QUM9 "Proteasome subunit alpha type-6 (EC 3.4.25.1)(Proteasome iota chain)(Macropain iota chain)(Multicatalytic endopeptidase complex iota chain)"	0.5732	22	8	0.4553	21	7	0.4268	16	6	1.06433	0.652418	1.36821	1.01661	0.844879	1.21813	1.11506	0.142685	1.17479
ENSMUSP00000029090	ENSMUSG00000027573	2310003C23Rik	2310003C23Rik Q9D7M1 "Protein C20orf11 homolog (Two hybrid-associated protein 1 with RanBPM)(Twa1)"	0.6579	20	5	0.6579	19	6	0.5746	23	4	0.946583	0.303849	1.13802	0.974304	0.739069	1.2093	1.07702	0.383535	1.26096
ENSMUSP00000084582	ENSMUSG00000029171	Pgm1	Pgm1 Q7TSV4 "Phosphoglucomutase-2 (PGM 2)(EC 5.4.2.2)(Glucose phosphomutase 2)(Phosphopentomutase)(EC 5.4.2.7)(Phosphodeoxyribomutase)"	0.3726	33	8	0.4194	41	4	0.3516	27	5	1.0905	0.0849693	1.10759	1.02522	0.469169	1.10065	1.02211	0.789982	1.23759
ENSMUSP00000087974	ENSMUSG00000068706	AC131919.1	AC131919.1 B1ASE2 "ATP synthase, H+ transporting, mitochondrial F0 complex, subunit d Fragment "	0.9	28	7	0.8313	26	6	0.7826	22	6	0.997623	0.975901	1.20317	0.783326	0.0754969	1.32401	0.815216	0.0398002	1.20957
ENSMUSP00000020286	ENSMUSG00000020089	Ppa1	Ppa1 Q9D819 "Inorganic pyrophosphatase (EC 3.6.1.1)(Pyrophosphate phospho-hydrolase)(PPase)"	0.5882	31	7	0.6332	39	8	0.609	30	9	0.921044	0.128386	1.12094	0.972212	0.558325	1.11456	0.896541	0.104065	1.14723
ENSMUSP00000034874	ENSMUSG00000032323	Cyp11a1	Cyp11a1 Q9QZ82 "Cholesterol side-chain cleavage enzyme, mitochondrial Precursor (EC 1.14.15.6)(Cytochrome P450 11A1)(CYPXIA1)(Cytochrome P450(scc))(Cholesterol desmolase)"	0.4183	37	5	0.4221	34	7	0.424	35	7	0.606391	0.123721	2.04234	0.646623	0.00672277	1.2867	0.895981	0.756976	2.29259
ENSMUSP00000022256	ENSMUSG00000021737	Psmd6	Psmd6 Q99JI4 "26S proteasome non-ATPase regulatory subunit 6 (26S proteasome regulatory subunit S10)(26S proteasome regulatory subunit RPN7)(p42A)"	0.5501	43	7	0.3496	27	7	0.5527	37	10	1.03148	0.582156	1.13936	1.09321	0.220057	1.17269	1.04835	0.364621	1.11837
ENSMUSP00000068174	ENSMUSG00000027531	Impa1	Impa1 O55023 "Inositol monophosphatase 1 (IMPase 1)(IMP 1)(EC 3.1.3.25)(Inositol-1(or 4)-monophosphatase 1)(Lithium-sensitive myo-inositol monophosphatase A1)"	0.491	17	8	0.5307	22	8	0.3502	12	6	1.07834	0.322181	1.18231	0.930514	0.18764	1.12373	0.884808	0.126366	1.18733
ENSMUSP00000018744	ENSMUSG00000020534	Shmt1	Shmt1 P50431 "Serine hydroxymethyltransferase, cytosolic (SHMT)(EC 2.1.2.1)(Serine methylase)(Glycine hydroxymethyltransferase)"	0.6904	38	8	0.4561	41	8	0.4351	38	9	0.973666	0.806752	1.28201	1.28708	0.0105888	1.18845	1.14355	0.295608	1.31841
ENSMUSP00000015893	ENSMUSG00000015749	Anp32e	Anp32e P97822 "Acidic leucine-rich nuclear phosphoprotein 32 family member E (LANP-like protein)(LANP-L)(Cerebellar postnatal development protein 1)"	0.3846	18	5	0.3346	17	6	0.3692	17	6	0.911229	0.362125	1.28541	0.917016	0.446343	1.30944	0.763379	0.00220642	1.12797
ENSMUSP00000121373	ENSMUSG00000056724	Nbeal2	Nbeal2 Q6ZQA0 "Neurobeachin-like protein 2 "	0.2658	133	6	0.2049	105	3	0.2417	130	6	0.903695	0.172393	1.17774	0.934127	0.286747	1.22599	1.02316	0.92306	1.78555
ENSMUSP00000034539	ENSMUSG00000032040	Dcps	Dcps Q9DAR7 "Scavenger mRNA-decapping enzyme DcpS (EC 3.-.-.-)(DCS-1)(Hint-related 7meGMP-directed hydrolase)(Histidine triad protein member 5)(HINT-5)"	0.6834	29	11	0.6006	34	11	0.5266	30	10	0.930472	0.315273	1.164	0.857341	0.00878994	1.11146	1.1593	0.0104969	1.10944
ENSMUSP00000020980	ENSMUSG00000020649	Rrm2	Rrm2 P11157 "Ribonucleoside-diphosphate reductase subunit M2 (EC 1.17.4.1)(Ribonucleotide reductase small subunit)(Ribonucleotide reductase small chain)"	0.4333	21	6	0.2615	17	2	0.559	33	14	1.69039	0.08435	1.87394	1.33961	0.412562	16.6557	1.20884	0.0150414	1.15758
ENSMUSP00000097093	ENSMUSG00000040565	Btaf1	Btaf1 A0ZVB6;Q52KH4;Q8BTS9 "TBP-associated factor 170 ";"Btaf1 protein Fragment ";"Putative uncharacterized protein Fragment "	0.2478	85	7	0.1845	74	5	0.322	92	6	0.838576	0.0283635	1.16185	0.894683	0.40706	1.39623	0.924794	0.648282	1.51375
ENSMUSP00000031697	ENSMUSG00000029686	Cul1	Cul1 Q9WTX6 "Cullin-1 (CUL-1)"	0.3003	39	10	0.2552	38	7	0.3209	44	10	0.872815	0.0511185	1.14664	1.0072	0.893498	1.13399	1.1332	0.0834088	1.15639
ENSMUSP00000091238	ENSMUSG00000031628	Casp3	Casp3 P70677 "Caspase-3 Precursor (CASP-3)(EC 3.4.22.56)(Apopain)(Cysteine protease CPP32)(CPP-32)(Protein Yama)(SREBP cleavage activity 1)(SCA-1)(LICE) [Contains Caspase-3 subunit p17;Caspase-3 subunit p12]"	0.6282	27	7	0.5884	25	7	0.657	29	8	0.646504	0.00640125	1.29785	0.730595	0.0463044	1.3585	0.726547	0.00709201	1.22266
ENSMUSP00000006293	ENSMUSG00000006134	Crkl	Crkl P47941 "Crk-like protein "	0.4389	20	6	0.429	21	7	0.3597	19	5	0.911669	0.0430482	1.09224	0.855943	0.00016145	1.0467	0.811314	0.0783417	1.27991
ENSMUSP00000110550	ENSMUSG00000029826	Zc3hav1	Zc3hav1 D3Z5I1 "Putative uncharacterized protein Zc3hav1 "	0.2962	53	7	0.3133	51	9	0.2118	41	5	0.96494	0.849491	1.55395	1.12212	0.141178	1.17673	0.962091	0.620699	1.22182
ENSMUSP00000078945	ENSMUSG00000029104	Htt	Htt P42859 "Huntingtin (Huntington disease protein homolog)(HD protein homolog)"	0.2314	117	4	0.1933	110	3	0.2333	128	4	1.0011	0.990364	1.30741	0.965354	0.612511	1.29077	1.09265	0.353272	1.29343
ENSMUSP00000002043	ENSMUSG00000078622	Ccdc47	Ccdc47 Q9D024 "Coiled-coil domain-containing protein 47 Precursor (Adipocyte-specific protein 4)"	0.3168	28	9	0.4203	25	6	0.2733	22	6	1.12299	0.0642704	1.1328	1.23267	0.0145545	1.15817	1.15422	0.432754	1.54099
ENSMUSP00000025250	ENSMUSG00000024392	Bat3	Bat3 Q9Z1R2 "Large proline-rich protein BAT3 (HLA-B-associated transcript 3)"	0.344	64	8	0.2366	61	6	0.3059	66	10	1.07764	0.278184	1.16233	1.00804	0.909607	1.18829	1.05561	0.598048	1.2553
ENSMUSP00000035166	ENSMUSG00000032557	Uba5	Uba5 Q8VE47 "Ubiquitin-like modifier-activating enzyme 5 (Ubiquitin-activating enzyme 5)(Ubiquitin-activating enzyme E1 domain-containing protein 1)(UFM1-activating enzyme)"	0.3548	21	6	0.3052	13	4	0.2655	16	3	0.94582	0.342648	1.14644	0.969822	0.654091	1.21734	0.874538	0.0479042	1.13998
ENSMUSP00000034276	ENSMUSG00000031818	Cox4i1	Cox4i1 P19783 "Cytochrome c oxidase subunit 4 isoform 1, mitochondrial Precursor (Cytochrome c oxidase subunit IV isoform 1)(COX IV-1)(Cytochrome c oxidase polypeptide IV)"	0.5799	19	7	0.5148	16	7	0.5444	18	6	1.11544	0.406193	1.34896	0.96642	0.0397421	1.03245	1.01254	0.912449	1.3193
ENSMUSP00000084959	ENSMUSG00000030225	Dera	Dera Q91YP3 "Putative deoxyribose-phosphate aldolase (EC 4.1.2.4)(Phosphodeoxyriboaldolase)(Deoxyriboaldolase)(DERA)"	0.4591	29	6	0.4119	23	4	0.4748	26	6	0.823174	0.00412651	1.09586	0.858071	0.247443	1.40498	0.896871	0.341787	1.30539
ENSMUSP00000020463	ENSMUSG00000020238	Ncln	Ncln Q8VCM8 "Nicalin Precursor (Nicastrin-like protein)"	0.4139	37	5	0.1975	22	5	0.2877	25	5	0.960644	0.512559	1.16798	0.962844	0.693421	1.28138	0.929663	0.463492	1.28406
ENSMUSP00000099864	ENSMUSG00000026867	Gapvd1	Gapvd1 Q6PAR5 "GTPase-activating protein and VPS9 domain-containing protein 1 (Rab5-activating protein 6)(GAPex-5)"	0.1795	53	7	0.2707	64	7	0.2415	76	5	1.08964	0.728624	1.78201	0.885767	0.274291	1.27985	1.14169	0.272284	1.33535
ENSMUSP00000032057	ENSMUSG00000029992	Gfpt1	Gfpt1 P47856 "Glucosamine--fructose-6-phosphate aminotransferase [isomerizing] 1 (EC 2.6.1.16)(Glutamine:fructose 6 phosphate amidotransferase 1)(GFAT 1)(GFAT1)(D-fructose-6-phosphate amidotransferase 1)(Hexosephosphate aminotransferase 1)"	0.4684	53	7	0.3329	42	5	0.3989	41	9	1.08181	0.420704	1.24942	1.15572	0.0611177	1.16827	1.18277	0.0148256	1.13157
ENSMUSP00000036726	ENSMUSG00000038774	Ascc3	Ascc3 Q6PB36;Q8C1G1;Q8C707;Q8K292 "Ascc3 protein ";"Putative uncharacterized protein Fragment ";"Putative uncharacterized protein Fragment ";"Ascc3 protein "	0.2334	93	3	0.2225	80	4	0.2457	92	5	0.943336	0.791063	2.295	1.21105	0.0530441	1.21674	1.17341	0.129383	1.27762
ENSMUSP00000004396	ENSMUSG00000004285	Atp6v1f	Atp6v1f Q9D1K2 "V-type proton ATPase subunit F (V-ATPase subunit F)(Vacuolar proton pump subunit F)(V-ATPase 14 kDa subunit)"	0.7479	21	5	0.9244	15	3	0.5714	12	4	0.944435	0.647666	1.3795	0.874756	0.499602	2.02272	0.794275	0.0126113	1.14609
ENSMUSP00000023213	ENSMUSG00000022554	Brp16	Brp16 Q8C3I8 "Brain protein 16 "	0.2748	19	4	0.3664	24	5	0.5445	27	5	1.18108	0.184825	1.36173	0.837202	0.319978	1.60888	1.13502	0.275495	1.32124
ENSMUSP00000015877	ENSMUSG00000015733	Capza2	Capza2 P47754 "F-actin-capping protein subunit alpha-2 (CapZ alpha-2)"	0.5594	27	3	0.5944	34	3	0.6713	33	4	1.00213	0.962358	1.18749	1.04166	0.747744	1.61027	1.06034	0.0865876	1.07695
ENSMUSP00000106288	ENSMUSG00000029622	Arpc1b	Arpc1b D3Z6S0;Q91Z25 "Putative uncharacterized protein Arpc1b ";"Arpc1b protein "	0.5349	35	7	0.3936	31	6	0.4069	35	6	0.976029	0.79169	1.23985	1.0765	0.190185	1.13325	1.31681	0.0227985	1.24357
ENSMUSP00000058368	ENSMUSG00000045128	Rpl18a	Rpl18a P62717 "60S ribosomal protein L18a "	0.8693	53	11	0.642	47	11	0.6477	39	9	0.934351	0.397707	1.18677	1.23647	0.0133083	1.17064	1.33708	0.0391421	1.31257
ENSMUSP00000096073	ENSMUSG00000036550	Cnot1	Cnot1 Q6ZQ08 "CCR4-NOT transcription complex subunit 1 (CCR4-associated factor 1)"	0.2454	104	10	0.3293	112	7	0.2445	91	8	0.984305	0.73507	1.10972	1.04003	0.813228	1.49954	1.25734	0.0373341	1.2352
ENSMUSP00000033715	ENSMUSG00000031349	Nsdhl	Nsdhl Q9R1J0 "Sterol-4-alpha-carboxylate 3-dehydrogenase, decarboxylating (EC 1.1.1.170)"	0.5884	30	4	0.3619	21	1	0.326	20	3	0.942153	0.294659	1.16147	0.880382			0.862114	0.315767	1.61793
ENSMUSP00000080266	ENSMUSG00000033813	Tcea1	Tcea1 P10711 "Transcription elongation factor A protein 1 (Transcription elongation factor S-II protein 1)(Transcription elongation factor TFIIS.o)"	0.6013	29	7	0.5615	28	7	0.515	31	6	0.932113	0.576476	1.33827	1.09336	0.180009	1.15483	0.950655	0.70292	1.37995
ENSMUSP00000002289	ENSMUSG00000022111	Uchl3	Uchl3 Q9JKB1 "Ubiquitin carboxyl-terminal hydrolase isozyme L3 (UCH-L3)(EC 3.4.19.12)(Ubiquitin thioesterase L3)"	0.7	30	7	0.5783	23	7	0.5	15	6	0.904404	0.0913901	1.13025	0.833004	0.0120345	1.13412	0.812537	0.0127884	1.15132
ENSMUSP00000033992	ENSMUSG00000031584	Gsr	Gsr P47791 "Glutathione reductase, mitochondrial Precursor (GRase)(GR)(EC 1.8.1.7)"	0.444	35	5	0.448	41	5	0.354	34	5	0.860199	0.145196	1.26043	0.843843	0.0780294	1.22151	0.891163	0.356337	1.3594
ENSMUSP00000061616	ENSMUSG00000021282	Eif5	Eif5 P59325 "Eukaryotic translation initiation factor 5 (eIF-5)"	0.3497	30	8	0.3916	33	8	0.4103	26	10	1.03735	0.668916	1.21451	1.29497	0.000468433	1.10455	0.818561	0.000227807	1.07972
ENSMUSP00000007257	ENSMUSG00000007041	Clic1	Clic1 Q9Z1Q5 "Chloride intracellular channel protein 1 (Nuclear chloride ion channel 27)(NCC27)"	0.888	48	7	0.751	45	10	0.5809	38	9	1.16313	0.0241915	1.13145	1.24589	0.00671395	1.14663	1.18664	0.0924778	1.22945
ENSMUSP00000057664	ENSMUSG00000047187	Rab2a	Rab2a P53994 "Ras-related protein Rab-2A "	0.5943	19	5	0.3868	18	5	0.4151	16	4	0.943834	0.0990274	1.07785	0.986548	0.769004	1.12707	0.89857	0.208694	1.23762
ENSMUSP00000099578	ENSMUSG00000020745	Pafah1b1	Pafah1b1 P63005 "Platelet-activating factor acetylhydrolase IB subunit alpha (PAF acetylhydrolase 45 kDa subunit)(PAF-AH 45 kDa subunit)(PAF-AH alpha)(PAFAH alpha)(Lissencephaly-1 protein)(LIS-1)"	0.5073	29	8	0.3512	25	7	0.422	28	5	0.923533	0.14558	1.12177	1.17595	0.0757667	1.20323	1.12586	0.298598	1.31749
ENSMUSP00000065337	ENSMUSG00000052456	Asna1	Asna1 O54984 "ATPase Asna1 (EC 3.6.-.-)(Arsenite-stimulated ATPase)(Arsenical pump-driving ATPase)"	0.4856	29	7	0.4856	31	6	0.3161	21	6	0.943076	0.361476	1.15628	1.0272	0.811192	1.31513	1.03509	0.592577	1.16794
ENSMUSP00000105237	ENSMUSG00000074643	Cpne1	Cpne1 Q8C166 "Copine-1 (Copine I)"	0.4552	36	6	0.3507	40	5	0.3228	32	3	1.00816	0.952601	1.39723	1.03827	0.69469	1.28019	1.07811	0.579561	1.63864
ENSMUSP00000027153	ENSMUSG00000026003	Acadl	Acadl P51174 "Long-chain specific acyl-CoA dehydrogenase, mitochondrial Precursor (LCAD)(EC 1.3.99.13)"	0.607	49	7	0.3837	29	5	0.3721	28	5	0.626297	0.00135139	1.22583	0.746638	0.128325	1.52809	0.833568	0.090072	1.25493
ENSMUSP00000043061	ENSMUSG00000071711	Mpst	Mpst Q99J99 "3-mercaptopyruvate sulfurtransferase (MST)(EC 2.8.1.2)"	0.4343	21	6	0.4512	22	7	0.3545	21	5	0.831641	0.0150506	1.13945	0.716397	0.000241115	1.11092	0.969083	0.733784	1.27002
ENSMUSP00000027532	ENSMUSG00000026307	Scly	Scly Q9JLI6 "Selenocysteine lyase (mSCL)(EC 4.4.1.16)"	0.4792	36	7	0.4398	28	5	0.3102	30	4	0.999196	0.983445	1.09523	1.00647	0.960814	1.4086	0.982626	0.838039	1.28452
ENSMUSP00000111282	ENSMUSG00000031167	Rbm3	Rbm3 O89086 "Putative RNA-binding protein 3 (RNA-binding motif protein 3)"	0.9542	45	4	0.8366	37	6	0.8105	41	5	0.972773	0.813818	1.40751	0.809591	0.0458623	1.22819	0.732056	0.199106	1.7565
ENSMUSP00000029769	ENSMUSG00000028124	Gclm	Gclm O09172 "Glutamate--cysteine ligase regulatory subunit (Gamma-glutamylcysteine synthetase regulatory subunit)(Gamma-ECS regulatory subunit)(GCS light chain)(Glutamate--cysteine ligase modifier subunit)"	0.4927	24	6	0.4051	27	5	0.5255	25	6	0.814232	0.00894398	1.13591	0.798577	0.108294	1.3538	1.36092	0.0150098	1.24367
ENSMUSP00000042283	ENSMUSG00000035726	Supt16h	Supt16h Q920B9 "FACT complex subunit SPT16 (Facilitates chromatin transcription complex subunit SPT16)(FACT 140 kDa subunit)(FACTp140)(Chromatin-specific transcription elongation factor 140 kDa subunit)"	0.383	65	8	0.3868	56	11	0.2884	56	8	0.789285	0.0246637	1.2169	0.986062	0.791708	1.12219	1.18264	0.0625161	1.19634
ENSMUSP00000047865	ENSMUSG00000037993	Dhx38	Dhx38 O89064;Q6A0A1;Q80X98;Q8R1J6 "Putative RNA helicase Fragment ";"MKIAA0224 protein Fragment ";"DEAH (Asp-Glu-Ala-His) box polypeptide 38Putative uncharacterized protein ;";"Dhx38 protein Fragment "	0.3103	69	5	0.3485	64	2	0.2883	62	5	0.965587	0.851623	1.72812	0.922971	0.70442	7.64205	1.12763	0.571759	1.71959
ENSMUSP00000059977	ENSMUSG00000047250	Ptgs1	Ptgs1 P22437 "Prostaglandin G/H synthase 1 Precursor (EC 1.14.99.1)(Cyclooxygenase-1)(COX-1)(Prostaglandin-endoperoxide synthase 1)(Prostaglandin H2 synthase 1)(PGH synthase 1)(PGHS-1)(PHS 1)"	0.4003	32	7	0.3405	31	5	0.5465	48	9	1.41264	0.000153448	1.10566	1.09526	0.64206	1.65401	1.23051	0.117801	1.31674
ENSMUSP00000001079	ENSMUSG00000001052	Sec24b	Sec24b Q3UDH4;Q6PFZ1;Q80ZX0 "Putative uncharacterized protein Fragment ";"Sec24b protein ";"Sec24 related gene family, member B (S. cerevisiae) "	0.2598	40	7	0.1367	26	6	0.2438	41	3	1.05965	0.439787	1.18696	1.02242	0.777056	1.21014	1.0853	0.490776	1.52341
ENSMUSP00000089303	ENSMUSG00000070392	Hist2h3c1	Hist2h3c1 P84228 "Histone H3.2 "	0.8177	29	4	0.7459	44	7	0.6685	25	3	0.662983	0.255305	2.54064	1.43922	0.0184303	1.32021	0.620928	0.214796	3.13768
ENSMUSP00000022293	ENSMUSG00000021771	Vdac2	Vdac2 Q60930 "Voltage-dependent anion-selective channel protein 2 (VDAC-2)(mVDAC2)(Voltage-dependent anion-selective channel protein 6)(VDAC-6)(mVDAC6)(Outer mitochondrial membrane protein porin 2)"	0.4644	26	7	0.4441	25	8	0.3525	17	7	0.811662	0.0133988	1.15882	1.09231	0.212639	1.1645	1.13313	0.0786745	1.15547
ENSMUSP00000099542	ENSMUSG00000078515	Ddi2	Ddi2 A2ADY9 "Protein DDI1 homolog 2 "	0.5589	36	6	0.3734	21	3	0.3634	22	2	1.05044	0.131409	1.07273	1.13028	0.0772912	1.16845	0.878489	0.315519	2.43492
ENSMUSP00000023104	ENSMUSG00000022466	Rpap3	Rpap3 Q9D706 "RNA polymerase II-associated protein 3 "	0.3576	40	5	0.4106	41	3	0.2939	31	4	1.06188	0.774001	1.72039	1.02728	0.869286	1.86101	0.905875	0.13957	1.17048
ENSMUSP00000110087	ENSMUSG00000071533	Pcnp	Pcnp Q6P8I4 "PEST proteolytic signal-containing nuclear protein (PEST-containing nuclear protein)(PCNP)"	0.5393	16	6	0.6667	18	6	0.5646	14	4	1.05166	0.44229	1.16798	0.949063	0.229341	1.10318	0.914032	0.404453	1.34378
ENSMUSP00000110547	ENSMUSG00000025781	Atp5c1	Atp5c1 Q91VR2 "ATP synthase subunit gamma, mitochondrial Precursor (F-ATPase gamma subunit)"	0.6477	38	7	0.6409	43	9	0.6342	39	7	0.849784	0.264905	1.38259	1.00611	0.886085	1.09965	1.24529	0.156603	1.39317
ENSMUSP00000105178	ENSMUSG00000020290	Xpo1	Xpo1 Q6P5F9 "Exportin-1 (Exp1)(Chromosome region maintenance 1 protein homolog)"	0.2838	50	8	0.2941	53	7	0.3772	61	9	0.963489	0.388462	1.10286	1.1322	0.0681228	1.14661	0.939178	0.609268	1.31267
ENSMUSP00000020504	ENSMUSG00000020267	Hint1	Hint1 P70349 "Histidine triad nucleotide-binding protein 1 (EC 3.-.-.-)(Adenosine 5'-monophosphoramidase)(Protein kinase C inhibitor 1)(Protein kinase C-interacting protein 1)(PKCI-1)"	0.8413	20	2	0.7698	22	3	0.7698	12	1	0.928467	0.763464	11.2486	0.857026	0.245865	1.50502	0.793598
ENSMUSP00000024967	ENSMUSG00000024151	Msh2	Msh2 P43247 "DNA mismatch repair protein Msh2 (MutS protein homolog 2)"	0.3305	71	6	0.3251	61	8	0.2856	58	5	0.766451	0.00949634	1.18225	0.68094	0.0101579	1.29767	0.809777	0.0103309	1.13703
ENSMUSP00000023433	ENSMUSG00000022752	Tomm70a	Tomm70a Q9CZW5 "Mitochondrial import receptor subunit TOM70 (Translocase of outer membrane 70 kDa subunit)(Mitochondrial precursor proteins import receptor)"	0.4419	39	5	0.2782	30	4	0.365	40	2	1.04898	0.603	1.26546	0.938724	0.22483	1.14111	1.11605	0.187461	1.52667
ENSMUSP00000110021	ENSMUSG00000077450	Rab11b	Rab11b P46638 "Ras-related protein Rab-11B "	0.7202	24	2	0.7477	27	8	0.6606	27	2	0.842475	0.088885	1.35809	1.04057	0.536292	1.15562	1.10938	0.0774577	1.17499
ENSMUSP00000120152	ENSMUSG00000004040	Stat3	Stat3 Q3U5Q4;Q3U6S9;Q3ULI4;Q8CFJ6;Q99ML3 "Putative uncharacterized protein ";"Putative uncharacterized protein ";"Putative uncharacterized protein ";"Stat3 protein ";"STAT3 Fragment "	0.4364	41	6	0.3078	38	6	0.2935	33	6	1.18695	0.0890451	1.2327	1.19157	0.311194	1.52207	1.27654	0.109574	1.38124
ENSMUSP00000006856	ENSMUSG00000006678	Pola1	Pola1 P33609 "DNA polymerase alpha catalytic subunit (EC 2.7.7.7)(DNA polymerase alpha catalytic subunit p180)"	0.3038	61	5	0.23	52	5	0.1788	51	5	0.999472	0.995128	1.2536	1.08319	0.503449	1.35264	0.957165	0.79869	1.5619
ENSMUSP00000070427	ENSMUSG00000029860	Zyx	Zyx Q62523 "Zyxin "	0.4113	35	6	0.3918	45	5	0.2979	29	4	1.96743	0.00139017	1.31295	1.81476	0.00144482	1.23567	1.61913	0.0111113	1.31337
ENSMUSP00000004574	ENSMUSG00000004460	Dnajb11	Dnajb11 Q99KV1 "DnaJ homolog subfamily B member 11 Precursor (ER-associated dnaJ protein 3)(ERj3p)(ERdj3)(ER-associated Hsp40 co-chaperone)(ER-associated DNAJ)(APOBEC1-binding protein 2)(ABBP-2)"	0.5642	33	5	0.419	25	4	0.5279	30	5	1.06352	0.21663	1.12372	1.17176	0.00455831	1.06773	1.00873	0.89586	1.18898
ENSMUSP00000101921	ENSMUSG00000000486	Sept1	Sept1 D3YVG1;D3Z3V3 "Putative uncharacterized protein Sept1 ";"Putative uncharacterized protein Sept1 "	0.4672	28	6	0.3989	27	6	0.4508	28	6	0.796509	0.0317122	1.21893	0.628529	0.000105107	1.11396	0.647205	0.00118606	1.18417
ENSMUSP00000099909	ENSMUSG00000020460	Rps27a	Rps27a P62991;P62983 "Ubiquitin ";"40S ribosomal protein S27a "	0.7756	30	6	0.7821	30	6	0.7308	31	5	0.901875	0.117146	1.15072	1.05897	0.524052	1.24009	0.93211	0.229973	1.14789
ENSMUSP00000113761	ENSMUSG00000030417	Pdcd5	Pdcd5 P56812 "Programmed cell death protein 5 (TF-1 cell apoptosis-related protein 19)(Protein TFAR19)"	0.7222	20	6	0.746	17	5	0.7381	20	4	1.05319	0.452663	1.17786	1.11482	0.248098	1.25028	0.943771	0.634731	1.41833
ENSMUSP00000072533	ENSMUSG00000000568	Hnrnpd	Hnrnpd Q60668 "Heterogeneous nuclear ribonucleoprotein D0 (hnRNP D0)(AU-rich element RNA-binding protein 1)"	0.6013	32	5	0.5033	36	9	0.5327	30	6	1.08535	0.0500815	1.08538	0.872759	0.00114946	1.06573	0.72929	0.000811186	1.11953
ENSMUSP00000030903	ENSMUSG00000029036	Atad3a	Atad3a Q925I1 "ATPase family AAA domain-containing protein 3 (AAA-ATPase TOB3)"	0.4146	53	6	0.3181	45	5	0.313	44	5	0.905055	0.00447474	1.05374	0.995394	0.962107	1.28855	0.995657	0.969158	1.34139
ENSMUSP00000099501	ENSMUSG00000028960	Ube4b	Ube4b Q9ES00 "Ubiquitin conjugation factor E4 B (Ubiquitin fusion degradation protein 2)(Ufd2a)"	0.3546	61	7	0.3112	61	4	0.2899	61	5	1.00376	0.956233	1.17396	1.06723	0.69366	1.61146	1.00669	0.94764	1.30319
ENSMUSP00000021314	ENSMUSG00000020936	Nmt1	Nmt1 O70310 "Glycylpeptide N-tetradecanoyltransferase 1 (EC 2.3.1.97)(Peptide N-myristoyltransferase 1)(Myristoyl-CoA:protein N-myristoyltransferase 1)(NMT 1)(Type I N-myristoyltransferase)"	0.4093	40	6	0.4597	43	10	0.4052	37	8	1.04553	0.396408	1.13143	1.10825	0.0525624	1.10986	0.967894	0.338994	1.07811
ENSMUSP00000025961	ENSMUSG00000024997	Prdx3	Prdx3 P20108 "Thioredoxin-dependent peroxide reductase, mitochondrial Precursor (EC 1.11.1.15)(Perioredoxin-3)(PRX III)(Antioxidant protein 1)(AOP-1)(Protein MER5)"	0.537	25	4	0.5992	24	2	0.4241	24	3	0.876629	0.186445	1.27828	0.818539	0.247805	2.83934	0.747558	0.225629	2.06128
ENSMUSP00000117725	ENSMUSG00000032078	Zfp259	Zfp259 Q3TI08;Q3TIH8;Q3TY03;Q8C8U3;Q9CUE2;Q9JJA1 "Putative uncharacterized protein Fragment ";"Putative uncharacterized protein ";"Putative uncharacterized protein ";"Putative uncharacterized protein ";"Putative uncharacterized protein Fragment ";"Brain cDNA, clone MNCb-6015, similar to Mus musculus zinc finger protein 259 (Zfp259), mRNA "	0.4139	32	7	0.2985	24	5	0.2919	24	4	1.02682	0.719913	1.18804	0.935335	0.453874	1.251	0.932582	0.456877	1.29785
ENSMUSP00000034567	ENSMUSG00000000168	Dlat	Dlat Q8BMF4 "Dihydrolipoyllysine-residue acetyltransferase component of pyruvate dehydrogenase complex, mitochondrial Precursor (EC 2.3.1.12)(Dihydrolipoamide acetyltransferase component of pyruvate dehydrogenase complex)(Pyruvate dehydrogenase complex component /.../DC-E2)(PDCE2)"	0.4003	51	8	0.3567	38	7	0.4065	48	5	0.976017	0.681181	1.14338	0.859201	0.0140051	1.11441	1.00887	0.843043	1.12306
ENSMUSP00000033483	ENSMUSG00000031143	Ccdc22	Ccdc22 Q9JIG7 "Coiled-coil domain-containing protein 22 "	0.4466	55	7	0.4944	51	5	0.4242	55	7	1.05762	0.437554	1.17926	0.94243	0.498489	1.27854	1.12422	0.408797	1.38087
ENSMUSP00000052544	ENSMUSG00000049090	Zadh2	Zadh2 Q8BGC4 "Zinc-binding alcohol dehydrogenase domain-containing protein 2 (EC 1.-.-.-)"	0.3793	15	5	0.2838	16	2	0.3236	17	3	0.808184	0.0345947	1.20662	0.788134	0.114424	1.73266	0.72184	0.0314609	1.29024
ENSMUSP00000087345	ENSMUSG00000021843	Ktn1	Ktn1 Q61595 "Kinectin "	0.3451	72	7	0.2698	58	7	0.2293	55	3	0.984502	0.921	1.44712	0.865313	0.317061	1.38322	1.01428	0.931535	5.30248
ENSMUSP00000027475	ENSMUSG00000048000	Gigyf2	Gigyf2 Q6Y7W8 "PERQ amino acid-rich with GYF domain-containing protein 2 (GRB10-interacting GYF protein 2)(Trinucleotide repeat-containing gene 15 protein)"	0.3788	90	6	0.4191	98	7	0.347	89	6	1.17783	0.235703	1.36659	1.14886	0.0986174	1.18988	0.90113	0.108904	1.14726
ENSMUSP00000005647	ENSMUSG00000005510	Ndufs3	Ndufs3 Q9DCT2 "NADH dehydrogenase [ubiquinone] iron-sulfur protein 3, mitochondrial Precursor (EC 1.6.5.3)(EC 1.6.99.3)(NADH-ubiquinone oxidoreductase 30 kDa subunit)(Complex I-30kD)(CI-30kD)"	0.3954	19	5	0.5247	25	6	0.4411	24	5	0.98991	0.938716	1.4718	0.8892	0.107587	1.16674	1.0832	0.736279	1.84845
ENSMUSP00000105647	ENSMUSG00000021190	Lgmn	Lgmn O89017 "Legumain Precursor (EC 3.4.22.34)(Asparaginyl endopeptidase)(Protease, cysteine 1)"	0.3287	18	6	0.2897	19	6	0.269	19	6	1.69314	0.0336486	1.59402	1.48892	0.0372521	1.4381	1.33581	0.056502	1.35166
ENSMUSP00000123122	ENSMUSG00000032480	Dhx30	Dhx30 D3YZM6 "Putative uncharacterized protein Dhx30 "	0.3993	82	6	0.309	52	2	0.4414	86	6	1.16802	0.483282	1.6949	1.04852	0.797492	6.2221	1.07832	0.497378	1.30353
ENSMUSP00000023486	ENSMUSG00000022797	Tfrc	Tfrc Q62351 "Transferrin receptor protein 1 (TfR1)(TfR)(TR)(Trfr)(CD71 antigen)"	0.3342	44	7	0.4233	42	8	0.3801	53	13	1.56242	0.00253908	1.24598	1.56527	0.0237618	1.44535	1.30592	0.0168878	1.23341
ENSMUSP00000119275	ENSMUSG00000050335	Lgals3	Lgals3 D3YVT4;D3YZJ2;Q3V471;Q8C253 "Putative uncharacterized protein Lgals3 ";"Putative uncharacterized protein Lgals3 ";"Putative uncharacterized protein Fragment ";"Lectin, galactose binding, soluble 3Lectin, galactose binding, soluble 3, isoform CRA_aLectin, galactose binding, soluble 3, isoform CRA_dPutative uncharacterized protein ;;;"	0.3295	24	4	0.4356	21	6	0.2614	13	2	0.658249	0.0403	1.4671	0.763694	0.0348275	1.27272	0.881574	0.69235	21.1573
ENSMUSP00000090059	ENSMUSG00000034120	Sfrs2	Sfrs2 Q62093 "Splicing factor, arginine/serine-rich 2 (Splicing factor SC35)(SC-35)(Splicing component, 35 kDa)(Protein PR264)(Putative myelin regulatory factor 1)(MRF-1)"	0.811	53	9	0.7828	45	7	0.7828	53	8	0.962073	0.288141	1.08152	0.957688	0.633864	1.23483	1.01268	0.875313	1.20101
ENSMUSP00000121557	ENSMUSG00000024099	Ndufv2	Ndufv2 NP_082664.1 "NADH dehydrogenase "	0.4516	20	6	0.8024	25	7	0.2823	15	3	1.14769	0.261856	1.32328	0.814728	0.0302248	1.19434	0.820366	0.0205853	1.13221
ENSMUSP00000000090	ENSMUSG00000000088	Cox5a	Cox5a P12787 "Cytochrome c oxidase subunit 5A, mitochondrial Precursor (Cytochrome c oxidase polypeptide Va)"	0.8836	27	6	0.8288	31	8	0.7671	33	8	1.09197	0.178539	1.1556	0.844195	0.0226555	1.14757	0.839512	0.0887659	1.23297
ENSMUSP00000117045	ENSMUSG00000071172	Sfrs3	Sfrs3 B2KF41;Q9D6W4 "MCG21131, isoform CRA_dSplicing factor, arginine/serine-rich 3 (SRp20) ;";"Putative uncharacterized protein "	0.8232	30	5	0.8232	26	3	0.7988	33	3	1.10955	0.181417	1.19552	1.19047	0.518355	2.62539	0.945437	0.829377	2.68021
ENSMUSP00000025590	ENSMUSG00000024687	Osbp	Osbp Q3B7Z2 "Oxysterol-binding protein 1 "	0.3242	46	6	0.3292	38	5	0.3677	38	3	0.969719	0.420976	1.09441	0.858564	0.0680531	1.18595	0.891717	0.348593	1.50105
ENSMUSP00000028921	ENSMUSG00000027433	Xrn2	Xrn2 Q9DBR1 "5'-3' exoribonuclease 2 (EC 3.1.13.-)(Protein Dhm1)"	0.3018	52	5	0.2902	49	9	0.3533	64	6	1.20073	0.0320155	1.17032	1.05489	0.607854	1.25957	1.14167	0.0748317	1.16392
ENSMUSP00000117834	ENSMUSG00000048758	Rpl29	Rpl29 D3YU34;D3YWR6;Q5M8M8 "MCG142394Putative uncharacterized protein Gm6344 ;";"Putative uncharacterized protein Gm5218 ";"MCG19505, isoform CRA_aPutative uncharacterized proteinRibosomal protein L29Rpl29 protein ;;;"	0.8	45	7	0.775	39	8	0.7063	36	6	1.17504	0.0660419	1.19237	1.11635	0.023384	1.09432	0.825866	0.117444	1.29737
ENSMUSP00000005923	ENSMUSG00000005779	Psmb4	Psmb4 P99026 "Proteasome subunit beta type-4 Precursor (Proteasome beta chain)(EC 3.4.25.1)(Macropain beta chain)(Multicatalytic endopeptidase complex beta chain)(Proteasome chain 3)(Low molecular mass protein 3)"	0.6326	33	8	0.6515	28	6	0.625	29	7	1.04337	0.678758	1.2617	1.19289	0.315088	1.5012	1.10511	0.397974	1.30839
ENSMUSP00000108597	ENSMUSG00000002372	Ranbp3	Ranbp3 Ranbp3-202 "RAN binding protein 3 Gene [Source:MGI Symbol;Acc:MGI:1919060]" "MGI_automatic_transcript"	0.332	30	5	0.3503	29	5	0.3625	25	6	1.02905	0.528013	1.12208	0.972144	0.592883	1.14473	0.911042	0.472331	1.36111
ENSMUSP00000025867	ENSMUSG00000024927	Rela	Rela Q04207 "Transcription factor p65 (Nuclear factor NF-kappa-B p65 subunit)(Nuclear factor of kappa light polypeptide gene enhancer in B-cells 3)"	0.3333	30	2	0.2525	19	2	0.2878	32	3	1.0119	0.477629	1.1504	0.934018	0.0612285	1.08727	0.891835	0.0174879	1.06824
ENSMUSP00000035884	ENSMUSG00000034432	Cops8	Cops8 Q8VBV7 "COP9 signalosome complex subunit 8 (Signalosome subunit 8)(SGN8)(JAB1-containing signalosome subunit 8)(COP9 homolog)"	0.6459	13	5	0.5024	12	4	0.5359	10	3	1.06291	0.629786	1.38399	0.866079	0.275437	1.41037	0.920725	0.0935497	1.12421
ENSMUSP00000035610	ENSMUSG00000055319	Sec23ip	Sec23ip Q6NZC7 "SEC23-interacting protein "	0.3507	51	7	0.2886	43	7	0.3066	50	10	1.05159	0.272894	1.10738	1.03828	0.508828	1.13983	0.925515	0.464691	1.25774
ENSMUSP00000031524	ENSMUSG00000029545	Acads	Acads Q07417 "Short-chain specific acyl-CoA dehydrogenase, mitochondrial Precursor (SCAD)(EC 1.3.99.2)(Butyryl-CoA dehydrogenase)"	0.4126	29	6	0.4078	31	5	0.5437	40	5	0.728248	0.0404394	1.3455	0.812456	0.0224357	1.17286	0.884294	0.202359	1.25119
ENSMUSP00000043111	ENSMUSG00000039221	Rpl22l1	Rpl22l1 Q9D7S7 "60S ribosomal protein L22-like 1 "	0.6967	30	4	0.6475	25	3	0.6475	16	4	1.26051	0.103093	1.37376	0.98573	0.579303	1.09889	0.92007	0.5375	1.46501
ENSMUSP00000099482	ENSMUSG00000074797	Itpa	Itpa Q9D892 "Inosine triphosphate pyrophosphatase (Inosine triphosphatase)(ITPase)(EC 3.6.1.19)"	0.4899	17	5	0.3232	7	2	0.3333	11	4	0.90044	0.108087	1.15156	0.856244	0.264456	2.3864	1.02043	0.343135	1.05897
ENSMUSP00000018470	ENSMUSG00000018326	Ywhab	Ywhab Q9CQV8 "14-3-3 protein beta/alpha (Protein kinase C inhibitor protein 1)(KCIP-1) [Contains 14-3-3 protein beta/alpha, N-terminally processed]"	0.8049	58	4	0.5813	64	5	0.8537	59	4	0.938724	0.523613	1.32247	1.17631	0.00217243	1.06635	1.19704	0.117491	1.3004
ENSMUSP00000106092	ENSMUSG00000027206	Cops2	Cops2 P61202 "COP9 signalosome complex subunit 2 (Signalosome subunit 2)(SGN2)(JAB1-containing signalosome subunit 2)(Thyroid receptor-interacting protein 15)(TR-interacting protein 15)(TRIP-15)(Alien homolog)"	0.5911	37	8	0.46	35	8	0.4333	34	8	0.964878	0.430873	1.10647	1.10961	0.0799106	1.1277	1.09649	0.349768	1.2429
ENSMUSP00000098591	ENSMUSG00000037679	Inf2	Inf2 Q0GNC1 "Inverted formin-2 "	0.2305	50	5	0.2282	42	2	0.2431	48	6	1.10183	0.316798	1.26555	1.07587	0.640014	4.32409	1.26329	0.0769753	1.3106
ENSMUSP00000042351	ENSMUSG00000036138	Acaa1a	Acaa1a Q921H8 "3-ketoacyl-CoA thiolase A, peroxisomal Precursor (EC 2.3.1.16)(Beta-ketothiolase A)(Acetyl-CoA acyltransferase A)(Peroxisomal 3-oxoacyl-CoA thiolase A)"	0.5165	30	5	0.4552	21	3	0.3915	25	3	1.02896	0.853996	1.49763	0.845271	0.279683	1.63645	0.845654	0.37733	1.89839
ENSMUSP00000013737	ENSMUSG00000013593	Ndufs2	Ndufs2 Q91WD5 "NADH dehydrogenase [ubiquinone] iron-sulfur protein 2, mitochondrial Precursor (EC 1.6.5.3)(EC 1.6.99.3)(NADH-ubiquinone oxidoreductase 49 kDa subunit)(Complex I-49kD)(CI-49kD)"	0.5313	41	4	0.5594	38	4	0.4147	30	5	0.830716	0.0647539	1.22948	0.933143	0.85012	2.91506	1.04443	0.612929	1.24641
ENSMUSP00000041667	ENSMUSG00000041846	Smek1	Smek1 Q6P2K6 "Serine/threonine-protein phosphatase 4 regulatory subunit 3A (SMEK homolog 1)"	0.2463	31	6	0.2439	32	3	0.2341	28	5	1.22823	0.203331	1.45592	1.06685	0.826733	3.06241	0.947949	0.566551	1.26854
ENSMUSP00000051935	ENSMUSG00000051223	Bzw1	Bzw1 Q9CQC6 "Basic leucine zipper and W2 domain-containing protein 1 "	0.3819	31	7	0.3103	22	6	0.3771	29	10	1.05381	0.317915	1.12498	1.05638	0.459836	1.19268	1.05453	0.531086	1.20246
ENSMUSP00000004206	ENSMUSG00000070319	Eif3g	Eif3g Q9Z1D1 "Eukaryotic translation initiation factor 3 subunit G (eIF3g)(Eukaryotic translation initiation factor 3 subunit 4)(eIF-3-delta)(Eukaryotic translation initiation factor 3 RNA-binding subunit)(eIF-3 RNA-binding subunit)(eIF3 p44)(eIF3 p42)"	0.6438	30	6	0.6563	33	9	0.5875	38	12	1.07095	0.574826	1.34156	1.08316	0.347783	1.20286	0.927165	0.368911	1.19441
ENSMUSP00000021062	ENSMUSG00000020719	Ddx5	Ddx5 Q61656 "Probable ATP-dependent RNA helicase DDX5 (EC 3.6.1.-)(DEAD box protein 5)(RNA helicase p68)(DEAD box RNA helicase DEAD1)(mDEAD1)"	0.4163	48	7	0.5886	57	6	0.4602	54	8	1.19988	0.0201179	1.15269	1.19515	0.0306007	1.16593	1.02926	0.691275	1.17911
ENSMUSP00000005164	ENSMUSG00000005034	Prkacb	Prkacb P68181 "cAMP-dependent protein kinase catalytic subunit beta (PKA C-beta)(EC 2.7.11.11)"	0.5653	26	2	0.4673	27	5	0.4246	27	6	0.865619	0.67672	26.9776	1.09262	0.28407	1.22011	1.17962	0.223106	1.35722
ENSMUSP00000122471	ENSMUSG00000029203	Ube2k	Ube2k Q3TL77;Q3V3R8;Q6ZWQ6 "Ubiquitin carrier protein (EC 6.3.2.-)";"Putative uncharacterized protein ";"Ubiquitin carrier protein (EC 6.3.2.-)"	0.67	25	6	0.59	13	3	0.485	14	4	0.841146	0.0882727	1.23426	0.843771	0.183985	1.44214	0.963705	0.770443	1.44546
ENSMUSP00000103020	ENSMUSG00000017176	Nt5c3l	Nt5c3l Q3UFY7 "Cytosolic 5'-nucleotidase III-like protein (cN-III-like protein)(EC 3.1.3.5)"	0.5377	24	6	0.5433	22	4				0.972344	0.554108	1.1205	0.998371	0.986659	1.33094
ENSMUSP00000072195	ENSMUSG00000037012	Hk1	Hk1 D3Z2I0 "Putative uncharacterized protein Hk1 "	0.3879	61	5							0.792855	0.0126058	1.1615
ENSMUSP00000099658	ENSMUSG00000057236	Rbbp4	Rbbp4 Q60972 "Histone-binding protein RBBP4 (Retinoblastoma-binding protein 4)(RBBP-4)(Retinoblastoma-binding protein p48)(Chromatin assembly factor 1 subunit C)(CAF-1 subunit C)(Chromatin assembly factor I p48 subunit)(CAF-I 48 kDa subunit)(CAF-I p48)(Nucleosome /.../eling factor subunit RBAP48)"	0.3906	20	3	0.3153	19	1	0.2682	16	2	1.01954	0.878801	1.61954	0.852958			1.03626	0.802886	4.11558
ENSMUSP00000077857	ENSMUSG00000060636	Rpl35a	Rpl35a O55142 "60S ribosomal protein L35a "	0.7909	37	10	0.7455	27	8	0.8545	34	11	0.96448	0.755036	1.28957	1.03029	0.776557	1.27029	1.07318	0.739181	1.58353
ENSMUSP00000025846	ENSMUSG00000024908	Saps3	Saps3 Q922D4 "Serine/threonine-protein phosphatase 6 regulatory subunit 3 (SAPS domain family member 3)"	0.3164	54	4	0.2559	43	3	0.3294	49	4	1.09251	0.678653	1.85129	1.02618	0.807423	1.4928	0.97448	0.90597	1.89788
ENSMUSP00000082353	ENSMUSG00000030447	Cyfip1	Cyfip1 Q7TMB8 "Cytoplasmic FMR1-interacting protein 1 (Specifically Rac1-associated protein 1)(Sra-1)"	0.2634	70	6	0.2745	53	6	0.2998	66	6	0.859465	0.0260122	1.13255	0.87991	0.33939	1.36553	1.13117	0.247668	1.27405
ENSMUSP00000123129	ENSMUSG00000057541	Pus7	Pus7 B7ZNL8;Q3ULP8;Q91VU7 "Pus7 protein ";"Putative uncharacterized protein ";"Pseudouridylate synthase 7 homolog (S. cerevisiae)Putative uncharacterized protein ;"	0.2916	41	4	0.3054	36	3	0.2438	32	4	1.0037	0.951775	1.19611	1.28941	0.312677	2.2644	1.36252	0.168584	1.7244
ENSMUSP00000066808	ENSMUSG00000038095	Sbno1	Sbno1 Q689Z5 "Protein strawberry notch homolog 1 (mSno1)"	0.2682	71	5	0.2919	71	4	0.2933	78	7	0.950583	0.71541	1.43244	0.78857	0.1334	1.44715	1.06513	0.484056	1.23006
ENSMUSP00000038983	ENSMUSG00000024104	D6Wsu116e	D6Wsu116e Q6PGL7 "WASH complex subunit FAM21 "	0.3673	54	8				0.2016	36	2	0.928988	0.337329	1.1843				1.03966	0.927576	75.6164
ENSMUSP00000034453	ENSMUSG00000031972	Acta1	Acta1 P68134 "Actin, alpha skeletal muscle (Alpha-actin-1)"	0.7851	202	1				0.8727	180	1	1.29797						0.804392
ENSMUSP00000077118	ENSMUSG00000025794	Gm9811	Gm9811 Q9CR57 "60S ribosomal protein L14 "	0.871	74	13	0.7834	59	11	0.7604	57	10	1.02881	0.782196	1.24469	1.11375	0.0605402	1.12018	1.01382	0.857746	1.18329
ENSMUSP00000109000	ENSMUSG00000035898	Uba6	Uba6 D3Z061 "Putative uncharacterized protein Uba6 "	0.2818	52	5	0.2554	46	4	0.2621	44	4	0.965642	0.663446	1.22987	1.10823	0.259448	1.26579	0.992275	0.964219	1.65979
ENSMUSP00000002403	ENSMUSG00000002332	Dhrs1	Dhrs1 Q99L04 "Dehydrogenase/reductase SDR family member 1 (EC 1.1.-.-)"	0.5176	16	6	0.3546	13	3	0.4441	19	5	0.874672	0.260494	1.31182	0.617869	0.0298688	1.44242	1.07648	0.466224	1.28958
ENSMUSP00000039027	ENSMUSG00000038335	Tsr1	Tsr1 Q5SWD9 "Pre-rRNA-processing protein TSR1 homolog "	0.3113	44	7	0.2939	45	6	0.3861	57	5	1.03493	0.667875	1.20479	1.10868	0.143793	1.16548	1.20276	0.22366	1.42797
ENSMUSP00000106509	ENSMUSG00000044573	Acp1	Acp1 Q9D358 "Low molecular weight phosphotyrosine protein phosphatase (LMW-PTPase)(LMW-PTP)(EC 3.1.3.48)(Low molecular weight cytosolic acid phosphatase)(EC 3.1.3.2)"	0.3671	8	3	0.2342	7	4	0.4684	16	6	1.04966	0.6655	1.5151	0.961761	0.270667	1.09647	0.983315	0.81421	1.19081
ENSMUSP00000033598	ENSMUSG00000031246	Sh3bgrl	Sh3bgrl Q9JJU8 "SH3 domain-binding glutamic acid-rich-like protein "	0.7193	17	6	0.5439	11	7	0.5789	15	6	0.882184	0.0648959	1.14644	0.798761	0.0103971	1.1614	0.775746	0.0208814	1.21691
ENSMUSP00000020653	ENSMUSG00000020386	Sar1b	Sar1b Q9CQC9 "GTP-binding protein SAR1b "	0.4545	14	5	0.6465	21	5	0.4293	12	4	1.03351	0.747755	1.30412	1.1669	0.32201	1.46157	1.00243	0.978248	1.29767
ENSMUSP00000079180	ENSMUSG00000009927	Rps25	Rps25 P62852 "40S ribosomal protein S25 "	0.832	35	9	0.816	37	8	0.824	31	10	1.01504	0.888651	1.26894	0.870381	0.304371	1.3448	0.821828	0.324531	1.53099
ENSMUSP00000088796	ENSMUSG00000026924	Sec16a	Sec16a Q3TRA8;Q3TZR0;Q80U43;Q8R336 "Putative uncharacterized protein Fragment ";"Putative uncharacterized protein ";"MKIAA0310 proteinSEC16 homolog A (S. cerevisiae) Fragment ;";"Sec16a protein Fragment "	0.2146	92	5	0.2415	82	4	0.1939	80	2	1.1557	0.0143709	1.09397	0.998941	0.990959	1.31546	0.899124	0.576012	5.58145
ENSMUSP00000099835	ENSMUSG00000015837	Sqstm1	Sqstm1 Q64337 "Sequestosome-1 (Ubiquitin-binding protein p62)(STONE14)"	0.4005	21	5	0.4638	27	6				0.980137	0.83641	1.32802	1.46566	0.00453457	1.2229
ENSMUSP00000104770	ENSMUSG00000007850	Hnrnph1	Hnrnph1 O35737 "Heterogeneous nuclear ribonucleoprotein H (hnRNP H) [Contains Heterogeneous nuclear ribonucleoprotein H, N-terminally processed]"	0.5345	52	1	0.3983	41	1	0.441	36	2	1.20185			1.55177			1.16416	0.330947	3.02047
ENSMUSP00000028083	ENSMUSG00000026750	Psmb7	Psmb7 P70195 "Proteasome subunit beta type-7 Precursor (EC 3.4.25.1)(Proteasome subunit Z)(Macropain chain Z)(Multicatalytic endopeptidase complex chain Z)"	0.3069	29	6	0.5523	32	6	0.3502	25	5	1.19797	0.00523822	1.10337	1.11885	0.00364258	1.05777	0.555137	0.212299	3.0099
ENSMUSP00000001620	ENSMUSG00000027680	Fxr1	Fxr1 Q61584 "Fragile X mental retardation syndrome-related protein 1 (mFxr1p)"	0.4938	58	5	0.4978	52	6	0.466	55	6	1.10924	0.0713635	1.12529	1.0845	0.386524	1.24599	1.08143	0.206931	1.14899
ENSMUSP00000001631	ENSMUSG00000001588	Acap1	Acap1 Q8K2H4 "Arf-GAP with coiled-coil, ANK repeat and PH domain-containing protein 1 (Centaurin-beta-1)(Cnt-b1)"	0.3405	48	4	0.2892	37	3	0.3014	42	4	0.861783	0.525062	1.93477	0.637614	0.0494231	1.56401	0.811946	0.467394	2.73808
ENSMUSP00000034190	ENSMUSG00000010936	Vac14	Vac14 Q80WQ2 "Protein VAC14 homolog "	0.3338	38	5	0.2762	31	4	0.2366	33	4	0.95494	0.634455	1.28286	1.14702	0.282757	1.39694	1.22327	0.343046	1.76971
ENSMUSP00000053842	ENSMUSG00000004069	Dnaja3	Dnaja3 Q99M87 "DnaJ homolog subfamily A member 3, mitochondrial Precursor (Tumorous imaginal discs protein Tid56 homolog)(DnaJ protein Tid-1)(mTid-1)"	0.4375	27	5	0.3896	27	5	0.3396	25	3	0.967507	0.686564	1.23517	0.93684	0.470406	1.25536	0.912324	0.337987	1.37175
ENSMUSP00000109915	ENSMUSG00000032320	Rcn2	Rcn2 Q8BP92 "Reticulocalbin-2 Precursor (Taipoxin-associated calcium-binding protein 49)(TCBP-49)"	0.5211	27	3	0.4817	30	5	0.3634	25	1	1.09336	0.0444635	1.08742	1.06107	0.595513	1.37524	0.839623
ENSMUSP00000026975	ENSMUSG00000025857	Heatr2	Heatr2 B2RY24;B9EJR8;Q7TPU1 "Heatr2 protein ";"HEAT repeat containing 2 ";"Heatr2 protein "	0.3822	64	4	0.3318	47	1	0.3494	52	3	1.19317	0.285194	1.54201	0.788617			0.805563	0.0593138	1.29266
ENSMUSP00000042028	ENSMUSG00000042759	Apob48r	Apob48r Q8VBT6 "Apolipoprotein B-100 receptor (Apolipoprotein B-48 receptor)(Apolipoprotein B48 receptor)(apoB-48R)"	0.2558	41	5	0.3599	48	5	0.2898	37	1	1.05985	0.82865	2.01092	0.746022	0.022145	1.2511	0.545005
ENSMUSP00000038838	ENSMUSG00000042228	Lyn	Lyn P25911 "Tyrosine-protein kinase Lyn (EC 2.7.10.2)"	0.4805	37	6	0.4219	31	6	0.4336	43	4	1.24368	0.0560765	1.25406	1.59554	0.0185569	1.4188	1.0946	0.736533	2.17957
ENSMUSP00000026050	ENSMUSG00000025068	Gsto1	Gsto1 O09131 "Glutathione S-transferase omega-1 (GSTO-1)(EC 2.5.1.18)(p28)"	0.6083	36	7	0.6167	31	9	0.6792	33	7	0.855551	0.220728	1.32225	0.754065	0.00655412	1.1956	0.574615	0.000800496	1.24372
ENSMUSP00000028592	ENSMUSG00000027170	Eif3m	Eif3m Q99JX4 "Eukaryotic translation initiation factor 3 subunit M (eIF3m)(PCI domain-containing protein 1)"	0.5027	38	6	0.5187	34	4	0.5535	36	7	0.885651	0.549356	1.62672	1.20259	0.000372062	1.03309	1.25272	0.223976	1.50181
ENSMUSP00000097100	ENSMUSG00000035697	Hmha1	Hmha1 Q3TBD2 "Minor histocompatibility protein HA-1 "	0.3922	75	5	0.3398	62	3	0.3434	87	5	1.33043	0.196878	1.6694	1.35844	0.0862117	1.51335	1.10107	0.334493	1.27608
ENSMUSP00000059717	ENSMUSG00000027639	Samhd1	Samhd1 Q60710 "SAM domain and HD domain-containing protein 1 (EC 3.1.4.-)(Interferon-gamma-inducible protein Mg11)"	0.4347	50	5	0.3604	35	8	0.3891	44	6	0.998412	0.971658	1.12377	1.02428	0.831013	1.29197	0.992568	0.877633	1.12567
ENSMUSP00000036206	ENSMUSG00000038467	Chmp4b	Chmp4b Q9D8B3 "Charged multivesicular body protein 4b (Chromatin-modifying protein 4b)(CHMP4b)"	0.558	25	6	0.5714	25	5	0.3795	21	5	1.23523	0.00957835	1.14254	1.07656	0.490552	1.3101	0.968986	0.514957	1.1304
ENSMUSP00000090844	ENSMUSG00000031731	Ap1g1	Ap1g1 Q3UKX8;Q8BSZ7;Q8CBB7;Q8CC03 "Putative uncharacterized protein ";"Putative uncharacterized protein Fragment ";"Adaptor protein complex AP-1, gamma 1 subunitPutative uncharacterized protein ;";"Putative uncharacterized protein Fragment "	0.3115	43	7	0.2085	34	5	0.24	33	6	0.788847	0.0146632	1.18669	1.0342	0.346001	1.09142	1.14583	0.293925	1.34793
ENSMUSP00000103159	ENSMUSG00000028382	Rod1	Rod1 Q8BHD7 "Regulator of differentiation 1 (Rod1)"	0.5308	40	4				0.5442	33	5	1.01714	0.922517	1.66835				1.02742	0.871462	1.54566
ENSMUSP00000020886	ENSMUSG00000020572	Nampt	Nampt Q99KQ4 "Nicotinamide phosphoribosyltransferase (NAmPRTase)(Nampt)(EC 2.4.2.12)(Pre-B-cell colony-enhancing factor 1 homolog)(PBEF)(Visfatin)"	0.4827	38	6	0.4501	32	6	0.3259	21	4	1.05862	0.462039	1.20198	1.11378	0.286748	1.26165	0.981282	0.652343	1.12816
ENSMUSP00000022865	ENSMUSG00000022255	Mtdh	Mtdh Q80WJ7 "Protein LYRIC (Lysine-rich CEACAM1 co-isolated protein)(3D3/LYRIC)(Metastasis adhesion protein)(Metadherin)"	0.3402	26	5	0.4197	27	6	0.2902	25	5	1.09743	0.502418	1.41982	1.25828	0.140826	1.40193	0.902836	0.55453	1.55343
ENSMUSP00000028017	ENSMUSG00000026694	Mettl13	Mettl13 Q91YR5 "Methyltransferase-like protein 13 (EC 2.1.1.-)"	0.3567	50	8	0.3582	57	5	0.4312	55	9	0.922217	0.827939	2.33677	1.13532	0.392693	1.44497	1.18698	0.251205	1.37655
ENSMUSP00000032899	ENSMUSG00000030663	1110004F10Rik	1110004F10Rik Q9R0P4 "Small acidic protein (Sid 2057)"	0.5083	18	6	0.5249	14	4	0.3812	14	3	1.12097	0.21321	1.22861	1.06634	0.613104	1.43817	0.817322	0.192566	1.5659
ENSMUSP00000026698	ENSMUSG00000025608	Podxl	Podxl Q9R0M4 "Podocalyxin Precursor (Podocalyxin-like protein 1)(PCLP-1)(PC)"	0.328	20	2	0.2624	18	3	0.1889	13	3	0.573797	0.204617	10.4853	0.642301	0.119339	2.06392	0.335001	0.0663349	3.58379
ENSMUSP00000055596	ENSMUSG00000049647	Purb	Purb O35295 "Transcriptional activator protein Pur-beta (Purine-rich element-binding protein B)(Vascular actin single-stranded DNA-binding factor 2 p44 component)"	0.5093	25	5	0.6821	30	6	0.5957	30	4	1.18796	0.0315694	1.15883	1.06677	0.324589	1.16436	0.920671	0.168264	1.15654
ENSMUSP00000098058	ENSMUSG00000001847	Rac1	Rac1 Q3TLP8;Q8C4N8 "Putative uncharacterized proteinRAS-related C3 botulinum substrate 1, isoform CRA_a ;";"Putative uncharacterized protein Fragment "	0.6198	25	2	0.5417	18	2				1.04621	0.237189	1.2515	1.09692	0.227621	1.55134
ENSMUSP00000029877	ENSMUSG00000028223	Decr1	Decr1 Q9CQ62 "2,4-dienoyl-CoA reductase, mitochondrial Precursor (EC 1.3.1.34)(2,4-dienoyl-CoA reductase [NADPH])(4-enoyl-CoA reductase [NADPH])"	0.4537	23	5	0.3821	26	3	0.2896	16	2	0.873964	0.165056	1.24664	0.745154	0.0161336	1.17675	0.949214	0.683597	3.39029
ENSMUSP00000015236	ENSMUSG00000015092	Edf1	Edf1 Q9JMG1 "Endothelial differentiation-related factor 1 (EDF-1)(Multiprotein-bridging factor 1)(MBF1)"	0.5676	17	7	0.3378	16	4	0.5608	19	6	1.41382	0.000414656	1.12816	1.26335	0.143129	1.45812	0.99099	0.91155	1.22043
ENSMUSP00000014457	ENSMUSG00000014313	Cox6c	Cox6c Q9CPQ1 "Cytochrome c oxidase subunit 6C (Cytochrome c oxidase polypeptide VIc)"	0.7368	13	7	0.9605	15	6	0.9211	16	6	1.09795	0.0105149	1.06438	1.05303	0.0894823	1.06523	1.2058	0.0377245	1.18705
ENSMUSP00000048416	ENSMUSG00000035297	Cops4	Cops4 O88544 "COP9 signalosome complex subunit 4 (Signalosome subunit 4)(SGN4)(JAB1-containing signalosome subunit 4)"	0.4975	30	5	0.4286	30	3	0.5074	34	8	1.00046	0.994061	1.17436	1.08551	0.132156	1.15365	0.923623	0.40684	1.23731
ENSMUSP00000047397	ENSMUSG00000039148	Sart1	Sart1 Q9Z315 "U4/U6.U5 tri-snRNP-associated protein 1 (Squamous cell carcinoma antigen recognized by T-cells 1)(SART-1)(mSART-1)(Hypoxia-associated factor)"	0.4851	58	4	0.3672	50	2	0.3387	46	3	1.0663	0.484543	1.29282	1.0733	0.429541	2.05247	0.960515	0.890444	3.04073
ENSMUSP00000110091	ENSMUSG00000029836	Cbx3	Cbx3 P23198 "Chromobox protein homolog 3 (Heterochromatin protein 1 homolog gamma)(HP1 gamma)(Modifier 2 protein)(M32)"	0.6612	24	3	0.694	20	3	0.4208	15	6	0.726401	0.0472564	1.36357	0.776285	0.133302	1.55811	0.630777	0.00488744	1.28
ENSMUSP00000051709	ENSMUSG00000024654	Asrgl1	Asrgl1 Q8C0M9 "L-asparaginase (EC 3.5.1.1)(L-asparagine amidohydrolase)(Asparaginase-like protein 1)"	0.3469	20	6	0.3957	17	7	0.3067	18	6	0.85651	0.0397887	1.15515	0.881181	0.00247927	1.06401	0.832478	0.0430118	1.1911
ENSMUSP00000002029	ENSMUSG00000001964	Emd	Emd O08579 "Emerin "	0.471	18	4	0.4865	19	4	0.3436	15	3	0.945282	0.311229	1.15877	0.798205	0.0111199	1.13603	0.95019	0.60707	1.43882
ENSMUSP00000059404	ENSMUSG00000043991	Pura	Pura P42669 "Transcriptional activator protein Pur-alpha (Purine-rich single-stranded DNA-binding protein alpha)"	0.5452	25	5	0.4548	21	3	0.3614	27	2	0.978494	0.783084	1.22751	0.932267	0.389746	1.31921	0.951577	0.834047	10.6359
ENSMUSP00000101277	ENSMUSG00000028937	Acot7	Acot7 Q91V12 "Cytosolic acyl coenzyme A thioester hydrolase (EC 3.1.2.2)(Long chain acyl-CoA thioester hydrolase)(Acyl-CoA thioesterase 7)(CTE-IIa)(CTE-II)(Brain acyl-CoA hydrolase)"	0.3943	27	5	0.3686	28	5	0.3057	26	4	0.810338	0.0278438	1.18867	0.904505	0.442951	1.38762	0.939727	0.704873	1.60742
ENSMUSP00000036604	ENSMUSG00000035232	Pdk3	Pdk3 Q922H2 "[Pyruvate dehydrogenase [lipoamide]] kinase isozyme 3, mitochondrial Precursor (EC 2.7.11.2)(Pyruvate dehydrogenase kinase isoform 3)"	0.3952	23	5	0.3422	26	2	0.4193	27	3	0.884811	0.0263675	1.1039	1.10802	0.0999514	1.22916	1.18307	0.331047	1.76537
ENSMUSP00000025891	ENSMUSG00000024942	Capn1	Capn1 O35350 "Calpain-1 catalytic subunit (EC 3.4.22.52)(Calpain-1 large subunit)(Calcium-activated neutral proteinase 1)(CANP 1)(Calpain mu-type)(Micromolar-calpain)(muCANP)"	0.4039	43	12	0.3604	43	10	0.317	42	9	0.710156	0.000789512	1.17876	0.772672	0.00362625	1.1614	0.784541	0.0561722	1.28501
ENSMUSP00000051432	ENSMUSG00000049932	H2afx	H2afx P27661 "Histone H2A.x (H2a/x)"	0.7483	32	2	0.7832	34	3	0.7692	26	2	0.76344	0.21353	3.30523	1.08534	0.595342	1.7561	0.572925	0.155827	5.85772
ENSMUSP00000022573	ENSMUSG00000021996	Esd	Esd Q9R0P3 "S-formylglutathione hydrolase (FGH)(EC 3.1.2.12)(Esterase D)(Esterase 10)(Sid 478)"	0.5035	16	3	0.4752	14	2	0.344	15	3	0.985242	0.849967	1.34732	0.838749	0.424913	5.81743	1.22806	0.00670535	1.07546
ENSMUSP00000112871	ENSMUSG00000015880	Ncapg	Ncapg B2RQA7 "Ncapg protein "	0.2331	42	4	0.2331	40	5	0.3058	53	7	0.900785	0.0363661	1.09633	0.996994	0.974391	1.27722	1.22628	0.0420859	1.21397
ENSMUSP00000106018	ENSMUSG00000047454	Gphn	Gphn A0JNY3;Q571C2 "Gphn protein ";"MKIAA1385 protein Fragment "	0.2966	39	4	0.3303	39	5	0.2876	38	6	1.14662	0.139803	1.24366	1.03316	0.746912	1.29936	1.04176	0.646969	1.25826
ENSMUSP00000025642	ENSMUSG00000024735	Prpf19	Prpf19 Q99KP6 "Pre-mRNA-processing factor 19 (PRP19/PSO4 homolog)(Nuclear matrix protein 200)(Senescence evasion factor)"	0.3614	23	5	0.2925	18	5	0.4073	22	5	1.00093	0.992603	1.30034	1.14322	0.033561	1.12398	0.65192	0.00207701	1.18204
ENSMUSP00000083835	ENSMUSG00000050017	Pitpnb	Pitpnb P53811 "Phosphatidylinositol transfer protein beta isoform (PtdIns transfer protein beta)(PtdInsTP beta)(PI-TP-beta)"	0.4391	24	3	0.4982	19	4	0.4723	16	1	1.08755	0.661102	2.03186	1.0446	0.260934	1.1057	1.05131
ENSMUSP00000029770	ENSMUSG00000028127	Abcd3	Abcd3 P55096 "ATP-binding cassette sub-family D member 3 (70 kDa peroxisomal membrane protein)(PMP70)(68 kDa peroxisomal membrane protein)(PMP68)"	0.4036	47	4	0.22	33	3	0.2124	28	3	0.851322	0.574375	2.25958	1.05252	0.713159	1.68228	0.973915	0.94582	4.40251
ENSMUSP00000123147	ENSMUSG00000027506	Tpd52	Tpd52 D3Z125;D3Z2U2 "Putative uncharacterized protein Tpd52 ";"Putative uncharacterized protein Tpd52 "	0.6082	21	5	0.794	30	5	0.4973	17	4	0.823741	0.218108	1.44587	0.81708	2.11876e-05	1.02469	0.667283	0.0085367	1.23163
ENSMUSP00000030651	ENSMUSG00000028843	Sh3bgrl3	Sh3bgrl3 Q91VW3 "SH3 domain-binding glutamic acid-rich-like protein 3 "	0.5376	13	5	0.6129	11	4	0.4624	11	3	1.10339	0.18417	1.18574	1.04916	0.390667	1.16482	1.21627	0.19663	1.55515
ENSMUSP00000104649	ENSMUSG00000044894	Uqcrq	Uqcrq Q9CQ69 "Cytochrome b-c1 complex subunit 8 (Ubiquinol-cytochrome c reductase complex ubiquinone-binding protein QP-C)(Ubiquinol-cytochrome c reductase complex 9.5 kDa protein)(Complex III subunit VIII)(Complex III subunit 8)"	0.7683	11	5	0.7683	9	3	0.7683	9	3	1.09416	0.443903	1.34227	0.788474	0.0270022	1.18713	0.96036	0.586395	1.31115
ENSMUSP00000025668	ENSMUSG00000024759	Atl3	Atl3 Q91YH5 "Atlastin-3 (EC 3.6.5.-)"	0.3198	22	3	0.3031	27	6	0.2884	26	5	0.839301	0.257895	1.61841	0.951273	0.344576	1.13099	0.63245	0.125555	1.93163
ENSMUSP00000100481	ENSMUSG00000078087	AC102121.2	AC102121.2 P63323 "40S ribosomal protein S12 "	0.803	27	4	0.8106	31	4	0.6818	23	2	1.12516	0.646611	2.09392	1.03997	0.656933	1.28898	0.893442	0.136768	1.36668
ENSMUSP00000105985	ENSMUSG00000021134	Sfrs5	Sfrs5 Q5U448;Q640L9 "Sfrs5 protein ";"MCG7614, isoform CRA_aPutative uncharacterized proteinSplicing factor, arginine/serine-rich 5 (SRp40, HRS) ;;"	0.8773	59	6	0.8922	58	7	0.9182	63	5	1.02659	0.71727	1.19251	1.04757	0.522309	1.18227	0.736046	0.186437	1.70597
ENSMUSP00000071956	ENSMUSG00000063052	Lrrc40	Lrrc40 Q9CRC8 "Leucine-rich repeat-containing protein 40 "	0.2973	38	4	0.495	46	6	0.3738	51	6	1.12849	0.0829451	1.16187	0.989708	0.903226	1.23121	1.25429	0.0746534	1.29609
ENSMUSP00000039264	ENSMUSG00000037321	Tap1	Tap1 P21958 "Antigen peptide transporter 1 (APT1)(Peptide transporter TAP1)(ATP-binding cassette sub-family B member 2)(Histocompatibility antigen modifier 1)"	0.2762	26	5	0.2362	30	4	0.1961	18	3	1.10776	0.349499	1.30786	1.01242	0.925988	1.47559	0.870133	0.362762	1.66844
ENSMUSP00000066359	ENSMUSG00000022378	Fam49b	Fam49b Q921M7 "Protein FAM49B "	0.4877	20	5	0.5123	25	10	0.4167	29	5	0.905668	0.161455	1.17394	0.889305	0.146816	1.18192	0.784072	0.0172398	1.18796
ENSMUSP00000067867	ENSMUSG00000022757	Tfg	Tfg B8JJG7;B8JJG8;B8JJG9;Q9D828;Q9Z1A1 "Trk-fused gene Fragment ";"Trk-fused gene Fragment ";"Trk-fused gene Fragment ";"Putative uncharacterized protein ";"Putative uncharacterized proteinTFG proteinTrk-fusedTrk-fused gene ;;;"	0.5542	27	5	0.4912	31	6	0.4232	27	6	0.962399	0.685809	1.27688	0.999178	0.99309	1.26141	1.11684	0.285816	1.26849
ENSMUSP00000020608	ENSMUSG00000020349	Ppp2ca	Ppp2ca P63330 "Serine/threonine-protein phosphatase 2A catalytic subunit alpha isoform (PP2A-alpha)(EC 3.1.3.16)"	0.5372	25	3				0.4304	25	2	1.09799	0.21778	1.25426				0.912722	0.393144	2.27984
ENSMUSP00000051223	ENSMUSG00000051391	Ywhag	Ywhag P61982 "14-3-3 protein gamma [Contains 14-3-3 protein gamma, N-terminally processed]"	0.7206	62	7	0.668	63	5	0.7166	60	6	0.806308	0.0284409	1.20151	1.2617	0.0718771	1.30397	0.879887	0.13646	1.20392
ENSMUSP00000037613	ENSMUSG00000046865	Fbl	Fbl P35550 "rRNA 2'-O-methyltransferase fibrillarin (EC 2.1.1.-)(Nucleolar protein 1)"	0.6514	53	6	0.6453	56	3	0.6575	59	4	0.793367	0.106332	1.3533	1.05772	0.313735	1.19837	0.784873	0.0928223	1.37218
ENSMUSP00000112447	ENSMUSG00000040811	Eml2	Eml2 D3YWS2 "Putative uncharacterized protein Eml2 "	0.2973	41	5	0.3615	41	3	0.3698	40	3	0.763532	0.0118131	1.18618	0.740855	0.186653	1.92094	1.10377	0.579274	1.91123
ENSMUSP00000115063	ENSMUSG00000070327	Rnf213	Rnf213 B1ATE2;Q0VEC6;Q3U0U2;Q3UD49;Q8BVK6;Q8CI06 "Ring finger protein 213 Fragment ";"Rnf213 protein Fragment ";"Putative uncharacterized protein ";"Putative uncharacterized protein Fragment ";"Putative uncharacterized protein ";"Rnf213 protein Fragment "	0.236	180	7	0.2242	183	8	0.1929	175	2	1.05416	0.745031	1.48362	1.37435	2.75996e-05	1.08131	1.17003	0.0799506	1.28646
ENSMUSP00000087073	ENSMUSG00000068329	Htra2	Htra2 Q9JIY5 "Serine protease HTRA2, mitochondrial Precursor (EC 3.4.21.108)(High temperature requirement protein A2)(HtrA2)(Omi stress-regulated endoprotease)(Serine proteinase OMI)(Serine protease 25)"	0.5873	34	6	0.6419	33	5	0.4454	29	4	1.01521	0.851276	1.21721	0.97973	0.952106	2.43377	0.907983	0.428483	1.39985
ENSMUSP00000023525	ENSMUSG00000022828	Gtf2e1	Gtf2e1 Q9D0D5 "General transcription factor IIE subunit 1 (Transcription initiation factor IIE subunit alpha)(TFIIE-alpha)(General transcription factor IIE 56 kDa subunit)"	0.3114	23	6	0.3977	22	5	0.3	23	2	1.20495	0.00785242	1.11846	1.0208	0.92691	1.79528	1.00084	0.991988	2.34266
ENSMUSP00000104700	ENSMUSG00000036309	Skp1a	Skp1a Q9WTX5 "S-phase kinase-associated protein 1 (S-phase kinase-associated protein 1A)(Cyclin-A/CDK2-associated protein p19)(p19skp1)(p19A)"	0.6687	18	6	0.6687	20	5	0.6258	16	5	1.07749	0.366277	1.21314	0.865545	0.180983	1.28113	0.833575	0.0131775	1.12631
ENSMUSP00000094929	ENSMUSG00000023921	Mut	Mut P16332 "Methylmalonyl-CoA mutase, mitochondrial Precursor (MCM)(EC 5.4.99.2)(Methylmalonyl-CoA isomerase)"	0.3757	48	6	0.3583	41	5	0.3596	46	2	1.02892	0.641045	1.15934	0.82556	0.123075	1.31391	0.863739	0.211892	1.903
ENSMUSP00000045365	ENSMUSG00000052429	Prmt1	Prmt1 D3YYM2 "Putative uncharacterized protein Prmt1 "	0.4661	18	4	0.2938	15	4	0.4022	17	6	0.809204	0.0280088	1.18342	0.961449	0.754564	1.44086	0.930188	0.255539	1.15598
ENSMUSP00000121020	ENSMUSG00000029462	Vps29	Vps29 D3Z645 "Putative uncharacterized protein Vps29 "	0.6319	24	6	0.6648	21	6	0.6264	22	5	0.851622	0.0329222	1.15177	1.02809	0.198153	1.0492	0.996907	0.983962	1.49487
ENSMUSP00000035490	ENSMUSG00000036768	Kif15	Kif15 Q6P9L6 "Kinesin-like protein KIF15 (Kinesin-like protein 2)(Kinesin-like protein 7)"	0.3699	89	6	0.235	68	2	0.2942	82	6	1.16912	0.0916506	1.21265	1.09562	0.746874	15.8422	0.910444	0.431807	1.32613
ENSMUSP00000028294	ENSMUSG00000026928	Card9	Card9 A2AIV8;Q6P065 "Caspase recruitment domain family, member 9 ";"Caspase recruitment domain family, member 9 "	0.4049	39	5	0.4179	43	3	0.3433	36	5	1.01289	0.919472	1.39148	1.11006	0.772943	3.90634	1.17515	0.182552	1.32072
ENSMUSP00000027623	ENSMUSG00000026374	Tsn	Tsn Q62348 "Translin "	0.557	25	5	0.6754	28	3	0.6184	18	5	0.957382	0.665543	1.29631	1.07385	0.188765	1.16913	1.07628	0.225595	1.15324
ENSMUSP00000087477	ENSMUSG00000022841	Ap2m1	Ap2m1 Q3TWV4;Q6A0C9 "Adaptor protein complex AP-2, mu1, isoform CRA_aPutative uncharacterized protein ;";"MKIAA0109 protein Fragment "	0.4388	38	6	0.4781	36	6	0.4388	40	7	0.929102	0.212374	1.14145	1.14109	0.353296	1.39342	0.922268	0.25266	1.16939
ENSMUSP00000030642	ENSMUSG00000028837	Psmb2	Psmb2 Q9R1P3 "Proteasome subunit beta type-2 (EC 3.4.25.1)(Proteasome component C7-I)(Macropain subunit C7-I)(Multicatalytic endopeptidase complex subunit C7-I)"	0.6766	16	4	0.2836	12	1	0.398	13	4	0.968738	0.724717	1.2986	1.03388			1.11359	0.427782	1.45394
ENSMUSP00000106654	ENSMUSG00000022995	Enah	Enah Q03173 "Protein enabled homolog (NPC-derived proline-rich protein 1)(NDPP-1)"	0.3346	47	5	0.2711	33	4	0.2823	38	3	1.00955	0.956202	1.57081	0.95678	0.582273	1.25701	0.791333	0.0798596	1.35398
ENSMUSP00000021425	ENSMUSG00000021037	Ahsa1	Ahsa1 Q8BK64 "Activator of 90 kDa heat shock protein ATPase homolog 1 (AHA1)"	0.5592	23	4	0.5089	24	6	0.5799	24	8	1.02184	0.496034	1.09305	1.06936	0.0378936	1.06346	1.21037	0.0132299	1.14692
ENSMUSP00000033121	ENSMUSG00000030835	Nomo1	Nomo1 Q3TKZ1;Q6GQT9;Q8BJM1;Q8BJM8;Q8BLS9;Q8K074;Q8R1I7 "Putative uncharacterized protein Fragment ";"Nodal modulator 1 ";"Putative uncharacterized protein ";"Putative uncharacterized protein ";"Putative uncharacterized protein Fragment ";"Nomo1 protein ";"Nomo1 protein "	0.2125	45	6	0.2479	41	6	0.2529	47	6	0.852595	0.0174103	1.12454	0.954472	0.160499	1.07546	1.15325	0.450707	1.56564
ENSMUSP00000085591	ENSMUSG00000038812	Trmt112	Trmt112 Q9DCG9 "tRNA methyltransferase 112 homolog (TRM112-like protein)"	0.728	23	3	0.736	22	3	0.736	25	2	0.9992	0.997928	3.2378	0.830061	0.0474231	1.19846	0.924078	0.734494	9.62578
ENSMUSP00000104427	ENSMUSG00000000827	Tpd52l2	Tpd52l2 A2AUD5 "Tumor protein D52-like 2 "	0.7162	29	6	0.7031	25	5	0.5808	20	6	0.975208	0.510934	1.09554	1.02035	0.62465	1.11146	1.04439	0.622425	1.23732
ENSMUSP00000101858	ENSMUSG00000030795	Fus	Fus P56959 "RNA-binding protein FUS (Protein pigpen)"	0.4421	56	4	0.3668	38	4	0.4073	54	3	1.2019	0.197744	1.42605	1.3257	0.115758	1.505	0.725845	0.293489	2.65535
ENSMUSP00000026270	ENSMUSG00000025240	Sacm1l	Sacm1l Q9EP69 "Phosphatidylinositide phosphatase SAC1 (EC 3.1.3.-)(Suppressor of actin mutations 1-like protein)"	0.3424	37	7	0.3066	30	5	0.3441	33	7	0.910777	0.0292964	1.08364	0.965493	0.692762	1.25787	1.02686	0.816092	1.30593
ENSMUSP00000029644	ENSMUSG00000028013	Ppa2	Ppa2 Q91VM9 "Inorganic pyrophosphatase 2, mitochondrial Precursor (EC 3.6.1.1)(Pyrophosphate phospho-hydrolase 2)(PPase 2)"	0.4182	30	5	0.4636	22	6	0.3636	23	5	0.912714	0.332265	1.25866	0.898423	0.165244	1.19171	0.934491	0.394704	1.21826
ENSMUSP00000076933	ENSMUSG00000008475	Arpc5	Arpc5 Q9CPW4 "Actin-related protein 2/3 complex subunit 5 (Arp2/3 complex 16 kDa subunit)(p16-ARC)"	0.8344	21	7	0.7881	15	4	0.5497	17	4	0.967018	0.549799	1.13832	0.913226	0.028453	1.07535	1.01814	0.48474	1.0746
ENSMUSP00000105356	ENSMUSG00000005161	Prdx2	Prdx2 Q61171 "Peroxiredoxin-2 (EC 1.11.1.15)(Thioredoxin peroxidase 1)(Thioredoxin-dependent peroxide reductase 1)(Thiol-specific antioxidant protein)(TSA)"	0.4596	15	6	0.4949	20	5	0.5202	21	6	0.817852	0.0612907	1.23988	1.10637	0.0147936	1.07075	1.084	0.371746	1.23544
ENSMUSP00000029804	ENSMUSG00000005813	Metap1	Metap1 Q8BP48 "Methionine aminopeptidase 1 (MetAP 1)(MAP 1)(EC 3.4.11.18)(Peptidase M 1)"	0.3446	18	4	0.2513	15	3	0.2487	15	4	0.919374	0.0855452	1.11159	0.8342	0.28054	1.70314	0.87142	0.0500542	1.1476
ENSMUSP00000021993	ENSMUSG00000021520	Uqcrb	Uqcrb Q9D855 "Cytochrome b-c1 complex subunit 7 (Ubiquinol-cytochrome c reductase complex 14 kDa protein)(Complex III subunit 7)(Complex III subunit VII)"	0.8468	24	5	0.7477	18	4	0.7658	16	4	0.997825	0.97696	1.21735	0.71636	0.0963621	1.55784	0.883095	0.098967	1.18209
ENSMUSP00000095081	ENSMUSG00000052428	Tmco1	Tmco1 Q921L3 "Transmembrane and coiled-coil domain-containing protein 1 "	0.4468	17	4	0.3191	16	2	0.2128	12	2	1.17539	0.152234	1.30908	1.29375	0.115999	1.8275	1.51395	0.392577	41.9035
ENSMUSP00000043575	ENSMUSG00000042535	Gtpbp1	Gtpbp1 O08582 "GTP-binding protein 1 (G-protein 1)(GP-1)(GP1)"	0.2979	35	6	0.2665	36	5	0.3353	34	5	1.01662	0.748528	1.1332	0.974103	0.757647	1.24661	0.989642	0.933881	1.38725
ENSMUSP00000054634	ENSMUSG00000006699	Cdc42	Cdc42 P60766 "Cell division control protein 42 homolog Precursor (G25K GTP-binding protein)"	0.5707	19	1	0.3246	17	5	0.5026	25	3	1.00489			0.997561	0.988207	1.53913	0.856706	0.371411	1.79004
ENSMUSP00000030345	ENSMUSG00000028607	Cpt2	Cpt2 P52825 "Carnitine O-palmitoyltransferase 2, mitochondrial Precursor (EC 2.3.1.21)(Carnitine palmitoyltransferase II)(CPT II)"	0.3994	33	4	0.2462	36	3	0.2994	43	3	0.895202	0.66871	2.10701	1.00786	0.897946	1.2614	1.03746	0.806509	1.76367
ENSMUSP00000025804	ENSMUSG00000024870	Rab1b	Rab1b Q9D1G1 "Ras-related protein Rab-1B "	0.7413	33	5	0.7313	32	5	0.6517	25	4	0.851617	0.00975978	1.10094	0.837921	0.0419326	1.18099	0.73135	0.0333643	1.30506
ENSMUSP00000028238	ENSMUSG00000026878	Rab14	Rab14 Q91V41 "Ras-related protein Rab-14 "	0.6419	32	5	0.6698	26	3	0.5581	21	5	0.996736	0.917788	1.08609	1.1428	0.142336	1.2757	1.18264	0.251002	1.41518
ENSMUSP00000028892	ENSMUSG00000027406	Idh3b	Idh3b Q91VA7 "Isocitrate dehydrogenase 3 (NAD+) betaTumor-related protein ;"	0.5313	25	4	0.4427	32	5	0.3672	23	5	1.00088	0.99319	1.35356	0.833656	0.0941995	1.26002	0.943838	0.711842	1.49851
ENSMUSP00000031788	ENSMUSG00000029776	Hibadh	Hibadh Q99L13 "3-hydroxyisobutyrate dehydrogenase, mitochondrial Precursor (HIBADH)(EC 1.1.1.31)"	0.3403	25	7	0.5075	28	7	0.3881	25	4	0.951272	0.649927	1.29177	0.785308	0.086719	1.33515	1.03709	0.843675	1.71497
ENSMUSP00000042123	ENSMUSG00000038366	Lasp1	Lasp1 Q61792 "LIM and SH3 domain protein 1 (LASP-1)(Metastatic lymph node gene 50 protein)(MLN 50)"	0.4259	19	5	0.4297	17	4	0.3802	20	4	1.09508	0.052059	1.09649	0.90082	0.0964391	1.14896	0.866473	0.22861	1.35307
ENSMUSP00000042342	ENSMUSG00000036752	Tubb2c	Tubb2c P68372 "Tubulin beta-2C chain "	0.7663	168	3	0.7708	163	6	0.7213	148	2	1.02527	0.622846	1.20499	0.982478	0.751506	1.15565	0.900043	0.345668	2.24235
ENSMUSP00000059000	ENSMUSG00000034940	Synrg	Synrg Q5SV85 "Synergin gamma (AP1 subunit gamma-binding protein 1)(Gamma-synergin)"	0.2106	49	4	0.2343	55	4	0.2221	41	2	0.988009	0.809615	1.15718	0.967979	0.800688	1.45591	0.952855	0.550949	2.05569
ENSMUSP00000025472	ENSMUSG00000024579	Pcyox1l	Pcyox1l Q8C7K6 "Prenylcysteine oxidase-like Precursor (EC 1.8.3.-)"	0.2545	24	4	0.2909	24	2	0.2949	28	2	0.831584	0.310412	1.61924	0.710893	0.0382741	1.2982	0.81423	0.372033	5.62506
ENSMUSP00000095254	ENSMUSG00000026305	Lrrfip1	Lrrfip1 Q3UZ39 "Leucine-rich repeat flightless-interacting protein 1 (LRR FLII-interacting protein 1)(FLI-LRR-associated protein 1)(Flap-1)(H186 FLAP)"	0.3964	44	2	0.4966	39	4	0.262	38	1	1.22399	0.0362409	1.1576	1.28547	0.0256251	1.21303	0.865276
ENSMUSP00000025546	ENSMUSG00000024644	Cndp2	Cndp2 Q9D1A2 "Cytosolic non-specific dipeptidase (EC 3.4.13.18)(CNDP dipeptidase 2)(Glutamate carboxypeptidase-like protein 1)"	0.3579	16	4	0.2547	16	3	0.3074	21	6	0.906324	0.143116	1.17196	0.81052	0.0757464	1.30217	0.964864	0.509492	1.1383
ENSMUSP00000072144	ENSMUSG00000027634	Ndrg3	Ndrg3 Q9QYF9 "Protein NDRG3 (Protein Ndr3)"	0.1947	8	4	0.2107	12	2	0.128	11	2	1.09442	0.550151	1.53377	0.974652	0.956966	123.794	1.32053	0.528803	47.8351
ENSMUSP00000089864	ENSMUSG00000019961	Tmpo	Tmpo Q61029;Q61033 "Lamina-associated polypeptide 2, isoforms beta/delta/epsilon/gamma (Thymopoietin isoforms beta/delta/epsilon/gamma)(TP beta/delta/epsilon/gamma)";"Lamina-associated polypeptide 2, isoforms alpha/zeta (Thymopoietin isoforms alpha/zeta)(TP alpha/zeta)"	0.4513	36	4	0.5534	28	4	0.458	27	3	1.07455	0.121924	1.11287	0.983532	0.703952	1.13468	0.820462	0.143127	1.43656
ENSMUSP00000033093	ENSMUSG00000003873	Bax	Bax Q07813 "Apoptosis regulator BAX "	0.4219	12	4	0.4323	13	4	0.724	17	5	0.901195	0.15604	1.19206	0.945647	0.301309	1.15345	0.96388	0.680617	1.25922
ENSMUSP00000078429	ENSMUSG00000026202	Tuba4a	Tuba4a P68368 "Tubulin alpha-4A chain (Tubulin alpha-4 chain)(Alpha-tubulin 4)(Alpha-tubulin isotype M-alpha-4)"	0.6451	96	3	0.6406	96	3	0.6295	87	3	1.20629	0.0701787	1.2534	1.21893	0.25356	1.71087	1.09015	0.514826	1.60531
ENSMUSP00000108752	ENSMUSG00000029405	G3bp2	G3bp2 P97379 "Ras GTPase-activating protein-binding protein 2 (G3BP-2)(GAP SH3 domain-binding protein 2)"	0.4878	51	4	0.4009	45	6	0.4477	42	7	1.3753	0.160637	1.72747	0.898624	0.148502	1.17466	0.90649	0.111051	1.13728
ENSMUSP00000042602	ENSMUSG00000035960	Apex1	Apex1 P28352 "DNA-(apurinic or apyrimidinic site) lyase (EC 4.2.99.18)(Apurinic-apyrimidinic endonuclease 1)(AP endonuclease 1)(APEX nuclease)(APEN)"	0.3628	16	4	0.489	19	4	0.5268	17	3	0.942738	0.449363	1.24138	0.910568	0.349695	1.30957	0.874923	0.425205	1.78389
ENSMUSP00000057238	ENSMUSG00000044155	Naa38	Naa38 Q6ZWM4 "N-alpha-acetyltransferase 38, NatC auxiliary subunit (U6 snRNA-associated Sm-like protein LSm8)"	0.9167	9	4	0.8021	8	3	0.7396	7	3	0.921348	0.601593	1.56533	0.768172	0.040419	1.26536	0.991018	0.877749	1.24966
ENSMUSP00000077744	ENSMUSG00000063882	Uqcrh	Uqcrh P99028 "Cytochrome b-c1 complex subunit 6, mitochondrial Precursor (Ubiquinol-cytochrome c reductase complex 11 kDa protein)(Cytochrome c1 non-heme 11 kDa protein)(Mitochondrial hinge protein)(Complex III subunit VIII)(Complex III subunit 6)"	0.5618	10	1	0.5169	9	1	0.6067	6	1	1.19601			0.694298			0.989568
ENSMUSP00000044188	ENSMUSG00000026238	Gm12504	Gm12504 P26350 "Prothymosin alpha [Contains Thymosin alpha]"	0.5135	14	1	0.3333	6	0				1.01388
ENSMUSP00000082452	ENSMUSG00000066478	AC157513.1	AC157513.1 D3Z3R1 "Putative uncharacterized protein Gm5745 "	0.7143	31	5	0.7143	30	5	0.7048	26	4	0.933279	0.262817	1.15861	1.04187	0.453495	1.14715	1.04075	0.548168	1.20725
ENSMUSP00000086614	ENSMUSG00000062006	Rpl34	Rpl34 Q9D1R9 "60S ribosomal protein L34 "	0.8291	30	8	0.5983	24	11	0.7265	26	11	1.11864	0.267501	1.24621	1.14329	0.205072	1.24619	0.765103	0.101702	1.39239
ENSMUSP00000001226	ENSMUSG00000022436	Sh3bp1	Sh3bp1 A2A5V1;A2A5V4 "SH3-domain binding protein 1 Fragment ";"SH3-domain binding protein 1 "	0.3706	46	5	0.2544	27	4	0.3324	30	4	0.787816	0.0340394	1.23271	0.795666	0.127293	1.4153	0.795879	0.0972194	1.35617
ENSMUSP00000026723	ENSMUSG00000025630	Hprt	Hprt P00493 "Hypoxanthine-guanine phosphoribosyltransferase (HGPRTase)(HGPRT)(EC 2.4.2.8)(HPRT B)"	0.5092	31	8	0.3807	27	6	0.4358	23	7	0.870647	0.250096	1.29854	0.979577	0.9396	1.94645	0.918882	0.337716	1.21986
ENSMUSP00000002699	ENSMUSG00000024045	Akap8	Akap8 Q9DBR0 "A-kinase anchor protein 8 (AKAP-8)(A-kinase anchor protein 95 kDa)(AKAP 95)"	0.3581	39	5	0.3231	35	3	0.2635	32	2	0.924279	0.352156	1.23095	0.774555	0.282329	2.12601	0.69581	0.00845291	1.0631
ENSMUSP00000099595	ENSMUSG00000059291	Rpl11	Rpl11 Q9CXW4 "60S ribosomal protein L11 "	0.5967	31	6	0.7022	27	6	0.6022	32	7	1.09768	0.523351	1.41824	0.964644	0.743175	1.3063	0.997553	0.98242	1.29823
ENSMUSP00000084257	ENSMUSG00000067150	Xpo5	Xpo5 Q924C1 "Exportin-5 (Exp5)(Ran-binding protein 21)"	0.2907	56	6	0.2417	50	5	0.2467	58	6	1.09255	0.175631	1.15525	1.06566	0.434035	1.32557	1.3396	0.0675203	1.38143
ENSMUSP00000023449	ENSMUSG00000022765	Snap29	Snap29 Q9ERB0 "Synaptosomal-associated protein 29 (SNAP-29)(Vesicle-membrane fusion protein SNAP-29)(Soluble 29 kDa NSF attachment protein)(Golgi SNARE of 32 kDa)(Gs32)"	0.5	14	5	0.3115	12	2	0.3346	12	3	1.12001	0.0551918	1.12453	1.02594	0.0308361	1.0159	1.0627	0.555656	1.45213
ENSMUSP00000041839	ENSMUSG00000038991	Txndc5	Txndc5 Q91W90 "Thioredoxin domain-containing protein 5 Precursor (Thioredoxin-like protein p46)(Endoplasmic reticulum resident protein 46)(ER protein 46)(ERp46)(Plasma cell-specific thioredoxin-related protein)(PC-TRP)"	0.3933	29	5	0.4317	29	6	0.3861	27	6	1.22765	0.00441577	1.10329	1.02055	0.841076	1.28103	0.888184	0.0251747	1.10138
ENSMUSP00000103489	ENSMUSG00000060279	Ap2a1	Ap2a1 P17426 "AP-2 complex subunit alpha-1 (Adapter-related protein complex 2 alpha-1 subunit)(Adaptor protein complex AP-2 subunit alpha-1)(Alpha1-adaptin)(Plasma membrane adaptor HA2/AP2 adaptin alpha A subunit)(Alpha-adaptin A)(Clathrin assembly protein comple /.../pha-A large chain)(100 kDa coated vesicle protein A)"	0.3801	54	4	0.4524	49	2	0.3695	51	3	0.943242	0.643682	1.4374	0.981487	0.947817	17.9962	0.927193	0.525348	1.53191
ENSMUSP00000029476	ENSMUSG00000027879	Sec22b	Sec22b O08547 "Vesicle-trafficking protein SEC22b (SEC22 vesicle-trafficking protein homolog B)(SEC22 vesicle-trafficking protein-like 1)(mSec22b)(ER-Golgi SNARE of 24 kDa)(ERS-24)(ERS24)"	0.5907	19	6	0.759	18	4	0.4698	16	4	1.02254	0.577418	1.10102	1.07788	0.272393	1.19475	0.922411	0.333647	1.25051
ENSMUSP00000027973	ENSMUSG00000026662	Sephs1	Sephs1 Q8BH69 "Selenide, water dikinase 1 (EC 2.7.9.3)(Selenophosphate synthase 1)(Selenium donor protein 1)"	0.4209	24	5	0.3342	15	2	0.148	10	1	1.12314	0.183132	1.22201	1.12638	0.400144	3.00169	0.848023
ENSMUSP00000007865	ENSMUSG00000007721	Ccdc124	Ccdc124 Q9D8X2 "Coiled-coil domain-containing protein 124 "	0.5346	23	4	0.5576	19	3	0.5991	28	4	1.05199	0.247678	1.11926	0.988823	0.877946	1.32061	0.901142	0.0951094	1.1474
ENSMUSP00000117461	ENSMUSG00000038900	Rpl12	Rpl12 Q3TIQ2;Q5BLK0;Q8C2K0 "Putative uncharacterized protein ";"MCG18564, isoform CRA_aMCG20026Putative uncharacterized proteinRibosomal protein L12 ;;;";"Putative uncharacterized protein "	0.5879	26	7	0.6061	27	6	0.6364	25	6	0.957397	0.571461	1.19487	1.14764	0.050299	1.14797	1.01175	0.831233	1.14311
ENSMUSP00000005714	ENSMUSG00000005575	Ube2m	Ube2m P61082 "NEDD8-conjugating enzyme Ubc12 (EC 6.3.2.-)(Ubiquitin-conjugating enzyme E2 M)(NEDD8 protein ligase)(NEDD8 carrier protein)"	0.5628	26	6	0.3497	18	5	0.5191	23	4	0.961606	0.431552	1.12492	0.903467	0.0975533	1.13978	0.912741	0.303407	1.26423
ENSMUSP00000067361	ENSMUSG00000022698	Naa50	Naa50 Q6PGB6 "N-alpha-acetyltransferase 50, NatE catalytic subunit (EC 2.3.1.-)(N-acetyltransferase NAT13)"	0.56	12	4	0.5143	16	4	0.3869	10	5	1.16733	0.0459743	1.16125	1.24908	0.0107334	1.13231	1.0453	0.57559	1.22393
ENSMUSP00000064235	ENSMUSG00000031537	Ikbkb	Ikbkb Q05DR8;Q3U141;Q3USX8 "Ikbkb protein Fragment ";"Putative uncharacterized protein ";"Putative uncharacterized protein "	0.3065	40	4	0.2886	39	4	0.2073	36	3	0.915374	0.712362	2.00176	0.914552	0.299096	1.2547	1.07795	0.649258	1.84003
ENSMUSP00000095316	ENSMUSG00000025950	Idh1	Idh1 O88844 "Isocitrate dehydrogenase [NADP] cytoplasmic (IDH)(EC 1.1.1.42)(Cytosolic NADP-isocitrate dehydrogenase)(Oxalosuccinate decarboxylase)(NADP(+)-specific ICDH)(IDP)"	0.6063	43	6	0.5511	42	3	0.43	26	2	0.61505	0.0589967	1.67053	0.530999	0.0732954	2.1837	0.806751	0.338748	4.98477
ENSMUSP00000080301	ENSMUSG00000027091	Zc3h15	Zc3h15 Q3TIV5 "Zinc finger CCCH domain-containing protein 15 (DRG family-regulatory protein 1)(Epo-immediate response gene protein FM22)"	0.5258	43	7	0.4906	37	8	0.3638	30	6	1.31521	0.00161351	1.13135	1.10326	0.221772	1.19292	1.02721	0.333348	1.0666
ENSMUSP00000064545	ENSMUSG00000055044	Pdlim1	Pdlim1 O70400 "PDZ and LIM domain protein 1 (Elfin)(LIM domain protein CLP-36)(C-terminal LIM domain protein 1)"	0.3089	19	5	0.37	22	5	0.2569	17	4	1.07618	0.49531	1.31258	0.864059	0.0212898	1.11668	0.864413	0.739235	3.55999
ENSMUSP00000003386	ENSMUSG00000003299	Mrpl4	Mrpl4 Q9DCU6 "39S ribosomal protein L4, mitochondrial (L4mt)(MRP-L4)"	0.5	22	3	0.4898	26	2	0.5442	25	1	1.17105	0.486461	2.23174	1.08315	0.76733	14.1834	1.0662
ENSMUSP00000033995	ENSMUSG00000031586	Rbpms	Rbpms Q9CPU5 "Putative uncharacterized protein "	0.6136	19	5	0.6227	22	3	0.4091	15	2	0.726297	0.118018	1.5637	0.55249	0.0241586	1.33138	0.88376	0.674786	16.4671
ENSMUSP00000020420	ENSMUSG00000020198	Ap3d1	Ap3d1 O54774 "AP-3 complex subunit delta-1 (Adapter-related protein complex 3 subunit delta-1)(AP-3 complex subunit delta)(Delta-adaptin)(mBLVR1)"	0.2127	46	5	0.2227	43	3	0.1802	29	2	0.954273	0.728097	1.41677	1.39062	0.386663	3.6402	0.846577	0.138411	1.59598
ENSMUSP00000076564	ENSMUSG00000041926	Rnpep	Rnpep Q8VCT3 "Aminopeptidase B (AP-B)(EC 3.4.11.6)(Arginine aminopeptidase)(Arginyl aminopeptidase)(Cytosol aminopeptidase IV)"	0.4062	29	5	0.2492	23	3	0.3108	23	4	0.740558	0.0458542	1.33825	0.798999	0.026192	1.17283	0.718429	0.254612	2.11452
ENSMUSP00000074935	ENSMUSG00000019428	Fkbp8	Fkbp8 O35465 "Peptidyl-prolyl cis-trans isomerase FKBP8 (PPIase FKBP8)(EC 5.2.1.8)(FK506-binding protein 8)(FKBP-8)(Rotamase)(38 kDa FK506-binding protein)(38 kDa FKBP)(FKBP-38)(mFKBP38)(FKBPR38)"	0.3731	24	6	0.4417	33	3	0.3582	22	6	1.09188	0.197839	1.16445	0.961136	0.466492	1.21071	1.02974	0.590364	1.14007
ENSMUSP00000125451	ENSMUSG00000031781	Ciapin1	Ciapin1 NP_598902.1 "anamorsin "	0.4142	12	4	0.4207	13	3	0.3883	10	4	1.06493	0.254335	1.15299	1.06079	0.703053	1.7814	0.888625	0.095444	1.16909
ENSMUSP00000030623	ENSMUSG00000028820	Sfpq	Sfpq Q8VIJ6 "Splicing factor, proline- and glutamine-rich (Polypyrimidine tract-binding protein-associated-splicing factor)(PTB-associated-splicing factor)(PSF)(DNA-binding p52/p100 complex, 100 kDa subunit)"	0.5122	67	4	0.319	47	3	0.3534	64	3	1.2735	0.0612252	1.30079	1.1978	0.22552	1.56605	0.927914	0.806585	3.17316
ENSMUSP00000083926	ENSMUSG00000026319	2310035C23Rik	2310035C23Rik Q148V7 "LisH domain and HEAT repeat-containing protein KIAA1468 "	0.259	61	4	0.2648	53	3	0.2985	56	3	1.11736	0.0521553	1.11951	1.01255	0.861322	1.3113	0.975845	0.816043	1.48813
ENSMUSP00000006128	ENSMUSG00000005973	Rcn1	Rcn1 Q05186 "Reticulocalbin-1 Precursor "	0.4738	20	4	0.4308	13	6	0.2615	15	2	0.745565	0.163898	1.664	0.831985	0.0381365	1.18244	0.819767	0.158112	1.89718
ENSMUSP00000044502	ENSMUSG00000040659	Efhd2	Efhd2 Q9D8Y0 "EF-hand domain-containing protein D2 (Swiprosin-1)"	0.5583	28	5	0.5667	23	6	0.575	23	6	0.913549	0.183721	1.16926	0.857276	0.256414	1.36218	0.96415	0.787925	1.39196
ENSMUSP00000016685	ENSMUSG00000016541	Atxn10	Atxn10 P28658 "Ataxin-10 (Spinocerebellar ataxia type 10 protein homolog)(Brain protein E46)"	0.4589	33	5	0.2295	23	2	0.4632	33	6	0.912279	0.0509693	1.09682	0.982382	0.607699	1.3756	1.03506	0.757791	1.31257
ENSMUSP00000090281	ENSMUSG00000068328	Aup1	Aup1 P70295 "Ancient ubiquitous protein 1 "	0.4237	26	3	0.451	27	4	0.4852	30	3	1.10487	0.293868	1.35564	0.843367	0.217103	1.41611	0.84364	0.0241473	1.12277
ENSMUSP00000046585	ENSMUSG00000024981	Acsl5	Acsl5 Q8JZR0 "Long-chain-fatty-acid--CoA ligase 5 (EC 6.2.1.3)(Long-chain acyl-CoA synthetase 5)(LACS 5)"	0.3016	36	5	0.2562	27	7	0.2518	25	5	0.855773	0.0589673	1.17962	0.860641	0.0851375	1.19522	0.768191	0.0356833	1.26489
ENSMUSP00000019577	ENSMUSG00000019433	Gipc1	Gipc1 Q9Z0G0 "PDZ domain-containing protein GIPC1 (RGS19-interacting protein 1)(GAIP C-terminus-interacting protein)(RGS-GAIP-interacting protein)(Synectin)(SemaF cytoplasmic domain-associated protein 1)(SEMCAP-1)"	0.3664	25	4	0.3904	22	5	0.3213	21	4	0.948037	0.56035	1.29698	0.950392	0.621942	1.3031	1.16149	0.303427	1.46879
ENSMUSP00000040840	ENSMUSG00000033096	2310001A20Rik	2310001A20Rik Q9D7N9 "Adipocyte plasma membrane-associated protein (Protein DD16)"	0.4747	25	5	0.3831	23	4	0.347	20	4	0.976918	0.858342	1.46581	0.752915	0.0332844	1.20768	0.871464	0.168299	1.27394
ENSMUSP00000104126	ENSMUSG00000020788	Atp2a3	Atp2a3 B1ATS5;Q8K3Y5;Q91YM6 "ATPase, Ca++ transporting, ubiquitous ";"Sarcoendoplasmic reticulum Ca2+ ATPase type 3 SERCA3 Fragment ";"Atp2a3 protein "	0.3208	52	7	0.2813	50	8	0.2167	39	3	1.13624	0.00654394	1.07973	1.07278	0.231963	1.13536	0.808579	0.0385677	1.20315
ENSMUSP00000104295	ENSMUSG00000018765	Fxr2	Fxr2 Q3TA75 "Putative uncharacterized protein Fragment "	0.3593	51	4							1.50812	0.0613491	1.56405
ENSMUSP00000021335	ENSMUSG00000020952	Scfd1	Scfd1 Q8BRF7 "Sec1 family domain-containing protein 1 (Syntaxin-binding protein 1-like 2)"	0.4054	31	5	0.3349	32	7	0.4491	40	5	1.06181	0.223487	1.12265	1.19707	0.21765	1.37661	1.06552	0.445783	1.23186
ENSMUSP00000095832	ENSMUSG00000073982	Rhog	Rhog P84096 "Rho-related GTP-binding protein RhoG Precursor (Sid 10750)"	0.3613	9	4	0.5079	13	5	0.3141	11	3	1.01236	0.756437	1.1219	0.957996	0.357399	1.12146	0.84468	0.332071	1.77227
ENSMUSP00000026506	ENSMUSG00000025439	Clns1a	Clns1a Q61189 "Methylosome subunit pICln (Chloride conductance regulatory protein ICln)(I(Cln))(Chloride channel, nucleotide sensitive 1A)(Chloride ion current inducer protein)(ClCI)"	0.39	14	3	0.5353	11	3	0.5394	15	2	0.914768	0.546983	1.70474	0.838517	0.266878	1.64398	0.682394	0.352065	20.0295
ENSMUSP00000047898	ENSMUSG00000015023	Ddx19a	Ddx19a Q61655 "ATP-dependent RNA helicase DDX19A (EC 3.6.1.-)(DEAD box protein 19A)(DEAD box RNA helicase DEAD5)(mDEAD5)(Eukaryotic translation initiation factor 4A-related sequence 1)"	0.4331	35	6	0.334	37	4	0.4069	38	6	1.06881	0.219897	1.12981	1.08067	0.240171	1.1841	0.875562	0.350457	1.39358
ENSMUSP00000110743	ENSMUSG00000053768	Chchd3	Chchd3 Q9D9P1 "Putative uncharacterized protein "	0.8629	30	6	0.76	27	6	0.5781	24	3	1.1248	0.0444143	1.11997	1.01172	0.699398	1.07601	0.768675	0.0097791	1.11938
ENSMUSP00000096932	ENSMUSG00000074781	Ube2n	Ube2n P61089 "Ubiquitin-conjugating enzyme E2 N (EC 6.3.2.19)(Ubiquitin-protein ligase N)(Ubiquitin carrier protein N)(Ubc13)(Bendless-like ubiquitin-conjugating enzyme)"	0.8039	18	6	0.8039	18	5	0.8431	20	8	1.03954	0.728699	1.31218	0.894027	0.585591	1.69068	0.894971	0.193646	1.20024
ENSMUSP00000099797	ENSMUSG00000053510	Nrd1	Nrd1 A6PWC3;Q8R1H1;Q9Z153 "Nardilysin, N-arginine dibasic convertase, NRD convertase 1 ";"Nrd1 protein Fragment ";"NRD convertase Fragment "	0.2124	48	4	0.2766	54	4	0.2848	51	4	0.882918	0.227112	1.29902	1.00758	0.965536	1.66955	0.844083	0.262208	1.47938
ENSMUSP00000022070	ENSMUSG00000021583	Erap1	Erap1 Q9EQH2 "Endoplasmic reticulum aminopeptidase 1 (EC 3.4.11.-)(Adipocyte-derived leucine aminopeptidase)(A-LAP)(ARTS-1)(Aminopeptidase PILS)(Puromycin-insensitive leucyl-specific aminopeptidase)(PILS-AP)(VEGF-induced aminopeptidase)"	0.2387	30	4	0.2075	25	3	0.2355	34	5	0.983864	0.831475	1.24999	1.16113	0.1922	1.39332	0.975467	0.821293	1.331
ENSMUSP00000108003	ENSMUSG00000025290	Rps24	Rps24 P62849 "40S ribosomal protein S24 "	0.7669	36	8	0.7895	33	6	0.7895	32	7	0.938004	0.414968	1.19089	1.22697	0.098106	1.2957	1.13003	0.480004	1.48782
ENSMUSP00000080994	ENSMUSG00000064354	mt-Co2	mt-Co2 P00405 "Cytochrome c oxidase subunit 2 (Cytochrome c oxidase polypeptide II)"	0.3128	18	5	0.2863	16	4	0.2599	12	3	0.993537	0.952269	1.32657	1.03969	0.76988	1.65001	1.38639	0.0445408	1.3594
ENSMUSP00000072483	ENSMUSG00000062908	Acadm	Acadm P45952 "Medium-chain specific acyl-CoA dehydrogenase, mitochondrial Precursor (MCAD)(EC 1.3.99.3)"	0.4299	38	6	0.4157	30	3	0.4276	33	6	0.900672	0.0355848	1.09876	0.911382	0.0381891	1.08367	1.07855	0.313093	1.18932
ENSMUSP00000029336	ENSMUSG00000027770	Dhx36	Dhx36 Q8VHK9 "Probable ATP-dependent RNA helicase DHX36 (EC 3.6.1.-)(DEAH box protein 36)(MLE-like protein 1)(RNA helicase associated with AU-rich element ARE)"	0.3257	62	6	0.3746	55	6	0.3137	59	5	1.04791	0.799769	1.5679	1.17615	0.234554	1.36167	0.952967	0.547212	1.22585
ENSMUSP00000036265	ENSMUSG00000040356	Skiv2l	Skiv2l O70349;Q3TE28;Q3TW36;Q6NZR5;Q8C2W7;Q8CDP6;Q8R3X0 "MCG15924, isoform CRA_aPutative uncharacterized protein SKI ;";"Putative uncharacterized protein Fragment ";"Putative uncharacterized protein ";"Superkiller viralicidic activity 2-like (S. cerevisiae) ";"Putative uncharacterized protein ";"Putative uncharacterized protein ";"Skiv2l protein Fragment "	0.3215	48	3	0.2814	45	3	0.3071	67	3	1.90454	0.199837	4.34634	1.34315	0.539136	69.4235	1.02519	0.889946	1.98093
ENSMUSP00000004646	ENSMUSG00000004530	Coro1c	Coro1c Q9WUM4 "Coronin-1C (Coronin-3)"	0.3924	30	5	0.3987	34	5	0.2511	24	3	1.12476	0.229577	1.25911	1.25186	0.0231704	1.19028	1.08399	0.544896	1.61625
ENSMUSP00000065113	ENSMUSG00000052738	Suclg1	Suclg1 Q9WUM5 "Succinyl-CoA ligase [GDP-forming] subunit alpha, mitochondrial Precursor (EC 6.2.1.4)(Succinyl-CoA synthetase subunit alpha)(SCS-alpha)"	0.4715	35	7	0.4595	31	5	0.3664	23	6	0.972496	0.788812	1.2759	0.91592	0.169791	1.15696	0.875954	0.140293	1.21463
ENSMUSP00000104013	ENSMUSG00000000631	Myo18a	Myo18a Q9JMH9 "Myosin-XVIIIa (Myosin containing a PDZ domain)(Molecule associated with JAK3 N-terminus)(MAJN)"	0.2609	103	4				0.2798	100	6	0.944835	0.822111	2.08832				0.962348	0.746821	1.33534
ENSMUSP00000125548	ENSMUSG00000060073	Psma3	Psma3 Q3TEL1;Q58EV4;Q9DCD8 "Putative uncharacterized protein ";"Proteasome subunit alpha type (EC 3.4.25.1)";"Proteasome subunit alpha type (EC 3.4.25.1)"	0.3961	18	5	0.4667	21	8	0.4392	20	5	0.93184	0.682534	1.56077	1.22922	0.0144292	1.16307	1.15891	0.330244	1.44731
ENSMUSP00000115512	ENSMUSG00000033845	Mrpl15	Mrpl15 NP_001171129.1 "39S ribosomal protein L15, mitochondrial isoform 1 precursor "	0.6983	32	7	0.3661	19	5	0.4169	21	5	1.06227	0.351315	1.15754	0.920622	0.221609	1.17203	1.01358	0.894749	1.30436
ENSMUSP00000045283	ENSMUSG00000040658	BC048355	BC048355 Q80VJ3 "Deoxyribonucleoside 5'-monophosphate N-glycosidase (EC 3.2.2.-)(c-Myc-responsive protein Rcl)"	0.6358	21	5	0.5029	16	5	0.7457	15	5	0.931237	0.275736	1.16975	0.873582	0.162824	1.24566	1.05399	0.733969	1.49263
ENSMUSP00000027174	ENSMUSG00000026020	Nop58	Nop58 Q6DFW4 "Nucleolar protein 58 (Nucleolar protein 5)(SIK-similar protein)(MSSP)"	0.2649	29	5	0.3545	28	3	0.2388	26	4	0.901202	0.429096	1.38898	1.39939	0.152963	2.84656	0.948327	0.332446	1.15769
ENSMUSP00000072334	ENSMUSG00000041112	Elmo1	Elmo1 Q8BPU7 "Engulfment and cell motility protein 1 (Protein ced-12 homolog)"	0.3439	40	4	0.1953	33	5	0.3219	38	4	0.817981	0.0145988	1.13363	1.09785	0.239754	1.20661	1.02045	0.934199	2.54452
ENSMUSP00000027961	ENSMUSG00000051396	Hspa14	Hspa14 Q99M31 "Heat shock 70 kDa protein 14 (NST-1)(hsr.1)"	0.3143	33	5	0.3497	31	6	0.2534	19	5	1.13617	0.00216042	1.05172	0.99169	0.938362	1.30202	1.12101	0.0319395	1.10311
ENSMUSP00000026613	ENSMUSG00000025534	Gusb	Gusb P12265 "Beta-glucuronidase Precursor (EC 3.2.1.31)"	0.2593	30	6	0.2515	23	6	0.2639	25	7	0.746967	0.00188172	1.13376	0.777259	0.0966541	1.38198	0.80384	0.0811912	1.29383
ENSMUSP00000040327	ENSMUSG00000052331	Ankrd44	Ankrd44 B2RXR6 "Serine/threonine-protein phosphatase 6 regulatory ankyrin repeat subunit B (Serine/threonine-protein phosphatase 6 regulatory subunit ARS-B)(PP6-ARS-B)(Ankyrin repeat domain-containing protein 44)"	0.275	37	3	0.1711	32	2	0.2216	32	2	0.931812	0.586412	3.25841	1.01229	0.522055	1.18095	0.697555	0.368469	19.8933
ENSMUSP00000092242	ENSMUSG00000054405	Dnajc8	Dnajc8 Q6NZB0 "DnaJ homolog subfamily C member 8 "	0.5178	21	6	0.6324	24	6	0.3715	20	3	1.01544	0.616891	1.07672	1.06034	0.267952	1.12851	0.991221	0.950307	1.71465
ENSMUSP00000022742	ENSMUSG00000022142	Nup155	Nup155 Q99P88 "Nuclear pore complex protein Nup155 (Nucleoporin Nup155)(155 kDa nucleoporin)"	0.2178	59	3	0.2365	55	4	0.2703	64	7	0.991145	0.914281	1.36963	0.93982	0.803844	2.07156	1.21211	0.162297	1.34382
ENSMUSP00000058308	ENSMUSG00000024095	Hnrpll	Hnrpll Q921F4 "Heterogeneous nuclear ribonucleoprotein L-like "	0.2606	26	4	0.3249	22	5	0.1726	18	1	0.93711	0.411634	1.24267	0.981618	0.680525	1.12323	0.608839
ENSMUSP00000012587	ENSMUSG00000012443	Kif11	Kif11 Q6P9P6 "Kinesin-like protein KIF11 (Kinesin-related motor protein Eg5)"	0.3641	54	5	0.2728	48	5	0.2633	52	4	1.04035	0.426885	1.13236	1.07226	0.32906	1.19054	0.779026	0.107363	1.41788
ENSMUSP00000115645	ENSMUSG00000068922	Msto1	Msto1 NP_659147.2 "protein misato homolog 1 "	0.2446	31	4	0.277	37	3	0.3413	36	2	0.929419	0.440016	1.29995	1.0354	0.850276	2.01158	1.03459	0.798864	3.75033
ENSMUSP00000060523	ENSMUSG00000050621	Rps27	Rps27 Q6ZWU9 "40S ribosomal protein S27 "	0.4524	12	4	0.4167	12	3	0.4167	11	4	1.03714	0.567273	1.19851	1.07229	0.0792232	1.09414	0.993406	0.952964	1.38919
ENSMUSP00000041902	ENSMUSG00000034342	Cbl	Cbl P22682 "E3 ubiquitin-protein ligase CBL (EC 6.3.2.-)(Signal transduction protein CBL)(Proto-oncogene c-Cbl)(Casitas B-lineage lymphoma proto-oncogene)"	0.3461	52	5	0.2585	41	2	0.2355	40	2	1.21225	0.390067	1.74163	0.993196	0.946364	2.7934	1.06943	0.871227	64.0009
ENSMUSP00000092538	ENSMUSG00000028514	Usp24	Usp24 B1AY13 "Ubiquitin carboxyl-terminal hydrolase 24 (EC 3.1.2.15)(Ubiquitin thioesterase 24)(Ubiquitin-specific-processing protease 24)(Deubiquitinating enzyme 24)"	0.2491	108	4	0.2893	115	5	0.2308	110	6	0.928926	0.63258	1.55627	0.962912	0.736625	1.33767	1.33017	0.0267952	1.26677
ENSMUSP00000002733	ENSMUSG00000002658	Gtf2f1	Gtf2f1 Q3THK3 "General transcription factor IIF subunit 1 (Transcription initiation factor IIF subunit alpha)(TFIIF-alpha)"	0.3268	35	4	0.4173	25	3	0.3091	30	3	1.03877	0.774804	1.47219	1.06549	0.594227	1.54454	1.12326	0.568772	2.09589
ENSMUSP00000022341	ENSMUSG00000021807	2700060E02Rik	2700060E02Rik Q9CQE8 "UPF0568 protein C14orf166 homolog "	0.6352	33	8	0.6148	27	8	0.6598	25	9	0.942102	0.464439	1.20544	0.963136	0.588193	1.16949	0.834879	0.0373083	1.18162
ENSMUSP00000020856	ENSMUSG00000020547	Bzw2	Bzw2 Q91VK1 "Basic leucine zipper and W2 domain-containing protein 2 "	0.3747	25	7	0.3294	26	5	0.3819	24	7	1.14747	0.356602	1.40091	1.08391	0.423151	1.28525	1.14989	0.0805964	1.17684
ENSMUSP00000101488	ENSMUSG00000028809	Srrm1	Srrm1 Q52KI8 "Serine/arginine repetitive matrix protein 1 (Plenty-of-prolines 101)"	0.5529	94	4				0.4852	85	3	0.759939	0.178455	1.6474				0.924337	0.130485	1.14566
ENSMUSP00000033570	ENSMUSG00000031221	Igbp1	Igbp1 Q61249 "Immunoglobulin-binding protein 1 (CD79a-binding protein 1)(Alpha4 phosphoprotein)(Lymphocyte signal transduction molecule alpha 4)(p52)"	0.4824	32	6	0.4618	23	3	0.3824	21	3	1.1578	0.100826	1.20628	1.03062	0.686764	1.32075	1.07808	0.351411	1.30794
ENSMUSP00000030192	ENSMUSG00000028470	Hint2	Hint2 Q9D0S9 "Histidine triad nucleotide-binding protein 2, mitochondrial Precursor (HINT-2)(EC 3.-.-.-)(HINT-3)"	0.9202	24	3	0.7914	15	4	0.8896	25	3	0.964159	0.264851	1.10783	1.08457	0.134233	1.13509	0.936298	0.702763	1.90282
ENSMUSP00000051222	ENSMUSG00000050856	Atp5k	Atp5k Q06185 "ATP synthase subunit e, mitochondrial (ATPase subunit e)"	0.9296	15	6	0.7606	10	3	0.8592	14	5	0.834205	0.226687	1.40245	0.909474	0.271864	1.3123	1.03397	0.795879	1.39846
ENSMUSP00000064129	ENSMUSG00000056612	Ppp1r14b	Ppp1r14b Q62084 "Protein phosphatase 1 regulatory subunit 14B (Phosphatase holoenzyme inhibitor 1)(PHI-1)(Phospholipase C-beta-3 neighbouring gene protein)"	0.6463	15	3	0.6395	13	3	0.619	14	3	0.9728	0.788047	1.47238	1.0093	0.951459	1.78468	0.794527	0.0673209	1.31083
ENSMUSP00000003575	ENSMUSG00000031799	Tpm4	Tpm4 Q6IRU2 "Tropomyosin alpha-4 chain (Tropomyosin-4)"	0.5887	31	4	0.5403	27	7	0.4919	33	5	1.38738	0.0276231	1.29574	1.36136	0.00530259	1.18351	1.16773	0.550605	1.93732
ENSMUSP00000116107	ENSMUSG00000052142	Rasal3	Rasal3 D3Z6Z7 "MCG125477, isoform CRA_aPutative uncharacterized protein Rasal3 ;"	0.4267	83	8	0.2963	57	4	0.4324	71	3	1.11103	0.385663	1.30885	0.949706	0.53609	1.26574	1.07593	0.600898	1.66791
ENSMUSP00000030018	ENSMUSG00000028334	Nans	Nans Q3TFB5;Q99J77;Q9JJH0 "Putative uncharacterized protein ";"N-acetylneuraminic acid synthase (Sialic acid synthase)Putative uncharacterized protein ;";"N-acetylneuraminic acid 9-phosphate synthetase "	0.6184	28	4	0.3872	23	4	0.3287	12	2	0.926716	0.377493	1.26414	0.87066	0.208424	1.31767	0.865224	0.285337	2.4217
ENSMUSP00000025762	ENSMUSG00000024844	Banf1	Banf1 O54962 "Barrier-to-autointegration factor (Breakpoint cluster region protein 1)(LAP2-binding protein 1)"	0.7865	16	5	0.9101	19	4	0.8652	19	4	0.612124	0.00290184	1.23349	0.678781	0.028834	1.3657	0.41419	0.0233403	1.92393
ENSMUSP00000096222	ENSMUSG00000015165	Hnrnpl	Hnrnpl Q3UMT7;Q9CVU5 "Putative uncharacterized protein ";"Putative uncharacterized protein Fragment "	0.3682	32	4	0.3834	29	4	0.3243	27	5	1.006	0.941024	1.26723	1.07247	0.351677	1.22432	0.940437	0.56099	1.30895
ENSMUSP00000001042	ENSMUSG00000001016	Ilf2	Ilf2 Q9CXY6 "Interleukin enhancer-binding factor 2 (Nuclear factor of activated T-cells 45 kDa)"	0.5383	25	4	0.2938	17	2	0.3432	18	1	0.963809	0.743691	1.38701	0.962744	0.345995	1.3384	1.62341
ENSMUSP00000024031	ENSMUSG00000023262	Acy1	Acy1 Q99JW2 "Aminoacylase-1 (ACY-1)(EC 3.5.1.14)(N-acyl-L-amino-acid amidohydrolase)"	0.3382	23	4	0.3407	22	4	0.2819	28	4	1.07381	0.436961	1.2883	0.927959	0.196764	1.15473	0.868789	0.0363127	1.1317
ENSMUSP00000099436	ENSMUSG00000069744	Psmb3	Psmb3 Q9R1P1 "Proteasome subunit beta type-3 (EC 3.4.25.1)(Proteasome theta chain)(Proteasome chain 13)(Proteasome component C10-II)"	0.3512	17	4	0.3512	15	3	0.4195	13	4	0.935059	0.572967	1.40315	1.22183	0.0197682	1.13094	0.977588	0.906914	1.76396
ENSMUSP00000055803	ENSMUSG00000045594	Glb1	Glb1 P23780 "Beta-galactosidase Precursor (EC 3.2.1.23)(Acid beta-galactosidase)(Lactase)"	0.3045	45	3	0.3091	36	4	0.2968	34	3	0.712136	0.0970735	1.63507	0.703976	0.018503	1.26997	0.780621	0.409812	2.80313
ENSMUSP00000102857	ENSMUSG00000005625	Psmd4	Psmd4 O35226 "26S proteasome non-ATPase regulatory subunit 4 (26S proteasome regulatory subunit S5A)(26S proteasome regulatory subunit RPN10)(Multiubiquitin chain-binding protein)"	0.3378	21	4	0.3511	20	4	0.3644	24	1	1.03014	0.876271	1.74694	0.951794	0.571715	1.28194	1.00063
ENSMUSP00000025831	ENSMUSG00000052085	Dock8	Dock8 Q8C147 "Dedicator of cytokinesis protein 8 "	0.2148	85	6	0.2614	84	10	0.2248	81	7	0.776368	0.000603936	1.08868	0.748026	0.00360296	1.17898	0.813299	0.173439	1.3874
ENSMUSP00000121203	ENSMUSG00000007891	Ctsd	Ctsd Q05BF3;Q3TIR0;Q3TJN3;Q3TWD0;Q3TWL1;Q3TWR6;Q3TXL5;Q3U651;Q3U7I9;Q3U7P0;Q3U8W5;Q3UAQ1;Q3UC89;Q3UCD9;Q3UCW4;Q8VCK2 "Ctsd protein ";"Putative uncharacterized protein ";"Putative uncharacterized protein ";"Putative uncharacterized protein ";"Putative uncharacterized protein Fragment ";"Putative uncharacterized protein ";"Putative uncharacterized protein ";"Putative uncharacterized protein ";"Puta…	0.3829	25	5	0.378	28	6	0.3854	19	6	0.72186	0.0457255	1.37144	0.983364	0.774523	1.1533	0.792025	0.0691027	1.29662
ENSMUSP00000077732	ENSMUSG00000028478	Clta	Clta O08585 "Clathrin light chain A (Lca)"	0.8376	29	5	0.3718	24	7	0.5855	28	5	1.17044	0.138719	1.2671	1.00556	0.899434	1.10839	0.894488	0.47067	1.4754
ENSMUSP00000104188	ENSMUSG00000060600	Eno3	Eno3 P21550 "Beta-enolase (EC 4.2.1.11)(2-phospho-D-glycerate hydro-lyase)(Muscle-specific enolase)(MSE)(Skeletal muscle enolase)(Enolase 3)"	0.7419	100	3	0.6682	84	4	0.7396	91	5	1.05985	0.336022	1.22038	1.01323	0.663466	1.09084	0.725202	0.000632032	1.0963
ENSMUSP00000035237	ENSMUSG00000032612	Usp4	Usp4 P35123 "Ubiquitin carboxyl-terminal hydrolase 4 (EC 3.1.2.15)(Ubiquitin thioesterase 4)(Ubiquitin-specific-processing protease 4)(Deubiquitinating enzyme 4)(Ubiquitous nuclear protein)"	0.3181	41	4	0.2879	38	4	0.3638	43	4	1.03186	0.652493	1.22175	0.960833	0.679005	1.43144	0.946183	0.594225	1.34482
ENSMUSP00000024849	ENSMUSG00000024053	Emilin2	Emilin2 Q8K482 "EMILIN-2 Precursor (Elastin microfibril interface-located protein 2)(Elastin microfibril interfacer 2)(Basilin)"	0.3017	62	3	0.2263	41	1	0.2942	48	5	1.45945	0.236074	2.64243	0.558893			1.00314	0.965078	1.20567
ENSMUSP00000002839	ENSMUSG00000059409	Ppp2r5d	Ppp2r5d Q7TNL5;Q8K5D8;Q91V89;Q99PC9 "Protein phosphatase 2, regulatory subunit B (B56), delta isoform, isoform CRA_aProtein phosphatase 2A B56 delta subunit ;";"Protein phosphatase 2a regulatory b56-delta subunit Fragment ";"Protein phosphatase 2, regulatory subunit B (B56), delta isoformProtein phosphatase 2, regulatory subunit B (B56), delta isoform, isoform CRA_bProtein phosphatase 2A B56delta…	0.4478	37	8	0.4057	32	4	0.4074	28	4	0.96702	0.601363	1.16052	0.873691	0.706299	2.81886	0.942168	0.375634	1.20038
ENSMUSP00000081142	ENSMUSG00000041459	Tardbp	Tardbp Q3U591;Q3V0E7;Q544R5;Q8BUM1 "Putative uncharacterized protein ";"Putative uncharacterized protein ";"MCG16669, isoform CRA_bPutative uncharacterized proteinTAR DNA binding proteinTDP-43 variant 1 ;;;";"Putative uncharacterized protein "	0.2633	17	6	0.2995	20	4	0.442	26	4	1.06745	0.386204	1.19343	1.17803	0.473624	1.89246	1.13007	0.461445	1.58708
ENSMUSP00000092875	ENSMUSG00000023923	Tbc1d5	Tbc1d5 Q80XQ2 "TBC1 domain family member 5 "	0.3166	40	4	0.3117	42	5	0.319	40	5	1.00174	0.977055	1.19375	1.12943	0.126654	1.19196	1.01831	0.907643	1.50352
ENSMUSP00000117246	ENSMUSG00000024742	Fen1	Fen1 Q3TGH6;Q8C5X6;Q8C952;Q8R069;Q91Z50;Q99M86 "Putative uncharacterized protein ";"Putative uncharacterized protein ";"Putative uncharacterized protein ";"Fen1 protein ";"Flap endonuclease 1Flap structure specific endonuclease 1Flap structure specific endonuclease 1, isoform CRA_cPutative uncharacterized protein ;;;";"Flap endonuclease-1 "	0.5474	41	7	0.5895	38	6	0.4868	39	6	1.0265	0.578316	1.11509	0.903144	0.0175969	1.07809	0.720989	0.0144465	1.25757
ENSMUSP00000113346	ENSMUSG00000059890	Ube4a	Ube4a D3YXR7;Q8BYZ2 "Putative uncharacterized protein Ube4a ";"Putative uncharacterized protein Fragment "	0.3336	53	3	0.1917	41	3	0.2092	38	3	0.983795	0.917651	4.93231	0.800205	0.112461	1.42198	1.02106	0.905455	1.94992
ENSMUSP00000030014	ENSMUSG00000028330	Ncbp1	Ncbp1 Q3UYV9 "Nuclear cap-binding protein subunit 1 (80 kDa nuclear cap-binding protein)(NCBP 80 kDa subunit)(CBP80)"	0.2241	31	4	0.181	28	3	0.1937	26	2	0.767799	0.0294722	1.23904	1.04362	0.757288	1.6807	1.24114	0.113601	1.64063
ENSMUSP00000094882	ENSMUSG00000039414	Heatr5b	Heatr5b Q8C547 "HEAT repeat-containing protein 5B "	0.2546	88	4	0.256	81	1	0.2155	91	3	1.03037	0.871849	1.72007	1.48951			1.00692	0.926036	2.11859
ENSMUSP00000102264	ENSMUSG00000059263	Usp47	Usp47 Q8BY87 "Ubiquitin carboxyl-terminal hydrolase 47 (EC 3.1.2.15)(Ubiquitin thioesterase 47)(Ubiquitin-specific-processing protease 47)(Deubiquitinating enzyme 47)"	0.3292	72	6	0.2117	54	5	0.2729	61	8	0.853662	0.0554516	1.1778	0.829916	0.209148	1.41354	0.913422	0.423108	1.2863
ENSMUSP00000099803	ENSMUSG00000028568	Btf3l4	Btf3l4 Q9CQH7 "Transcription factor BTF3 homolog 4 (Basic transcription factor 3-like 4)"	0.7025	23	3	0.7342	26	3	0.5949	19	1	1.43203	0.0190097	1.24127	1.2215	0.364645	2.09574	0.921325
ENSMUSP00000001802	ENSMUSG00000001751	Naglu	Naglu A2BFA6;O54752;O88325 "Alpha-N-acetylglucosaminidase (Sanfilippo disease IIIB) ";"Naglu (EC 3.2.1.50)";"Alpha-N-acetylglucosaminidaseAlpha-N-acetylglucosaminidase (Sanfilippo disease IIIB)Alpha-N-acetylglucosaminidase (Sanfilippo disease IIIB), isoform CRA_bN-acetyl-glucosaminidasePutative uncharacterized protein ;;;;"	0.3464	42	5	0.2057	29	3	0.2355	29	4	1.26063	0.187649	1.49941	1.01946	0.817748	1.37217	1.07215	0.118841	1.10773
ENSMUSP00000071078	ENSMUSG00000055681	Cope	Cope O89079 "Coatomer subunit epsilon (Epsilon-coat protein)(Epsilon-COP)"	0.5584	19	6	0.4286	19	6	0.487	19	6	0.958809	0.641161	1.26108	1.06304	0.681944	1.43565	1.11635	0.502131	1.4791
ENSMUSP00000102561	ENSMUSG00000028527	Ak4	Ak4 Q9WUR9 "Adenylate kinase isoenzyme 4, mitochondrial (EC 2.7.4.3)(Adenylate kinase 3-like)(ATP-AMP transphosphorylase)"	0.4883	31	4	0.4708	26	3	0.4327	20	2	1.01957	0.76147	1.20393	0.975077	0.715898	1.29585	0.811691	0.419849	7.80886
ENSMUSP00000003459	ENSMUSG00000020437	Myo1g	Myo1g Q5SUA5 "Myosin-Ig "	0.4336	70	4	0.3281	47	2	0.417	64	4	1.14629	0.531647	1.85202	1.10945	0.502665	3.78414	0.833712	0.306048	1.6002
ENSMUSP00000056785	ENSMUSG00000043858	Nup62	Nup62 Q63850 "Nuclear pore glycoprotein p62 (Nucleoporin Nup62)(62 kDa nucleoporin)"	0.3213	18	4	0.327	24	5	0.2738	22	5	1.01729	0.670122	1.12297	0.948098	0.566106	1.26729	0.888306	0.285382	1.30584
ENSMUSP00000073261	ENSMUSG00000064068	Mtx1	Mtx1 P47802 "Metaxin-1 (Mitochondrial outer membrane import complex protein 1)"	0.3596	27	4	0.4385	23	4	0.4448	25	3	0.982157	0.876817	1.40459	1.02268	0.85977	1.44933	1.07994	0.583209	1.66583
ENSMUSP00000072390	ENSMUSG00000056131	Pgm3	Pgm3 Q8BWW3 "Putative uncharacterized protein "	0.4631	25	4	0.2615	17	2	0.3074	20	2	0.766087	0.0126241	1.17094	0.991953	0.983437	51.6889	1.19621	0.584295	19.607
ENSMUSP00000024047	ENSMUSG00000023277	Twf2	Twf2 Q9Z0P5 "Twinfilin-2 (Twinfilin-1-like protein)(A6-related protein)(mA6RP)"	0.4155	29	4	0.3868	23	4	0.4585	25	2	1.06363	0.171672	1.11601	1.02987	0.879039	1.7607	0.924389	0.819794	31.011
ENSMUSP00000108148	ENSMUSG00000071708	Sms	Sms P97355 "Spermine synthase (SPMSY)(EC 2.5.1.22)(Spermidine aminopropyltransferase)"	0.4317	23	6	0.4262	24	2	0.3388	19	3	0.909869	0.144679	1.15095	0.767487	0.396526	11.1901	0.813055	0.0953718	1.34538
ENSMUSP00000008748	ENSMUSG00000008604	Ubqln4	Ubqln4 Q99NB8 "Ubiquilin-4 (Ataxin-1 ubiquitin-like-interacting protein A1U)"	0.4362	42	3	0.3456	31	3	0.3591	36	2	1.03641	0.870684	9.07822	0.909042	0.289882	1.33335	0.922548	0.68082	6.48124
ENSMUSP00000111551	ENSMUSG00000047323	AC168060.2	AC168060.2 Q9QZE7 "Translin-associated protein X (Translin-associated factor X)"	0.3931	24	6	0.4552	24	6	0.5103	22	8	0.968344	0.832245	1.44862	1.21245	0.0300839	1.17948	1.1581	0.244036	1.31381
ENSMUSP00000102213	ENSMUSG00000057322	Rpl38	Rpl38 Q9JJI8 "60S ribosomal protein L38 "	0.7857	20	5	0.8	14	5	0.6857	11	5	0.972321	0.564354	1.13221	0.965105	0.366747	1.10183	0.910214	0.214023	1.19358
ENSMUSP00000097154	ENSMUSG00000024812	Tjp2	Tjp2 Q9Z0U1 "Tight junction protein ZO-2 (Zonula occludens protein 2)(Zona occludens protein 2)(Tight junction protein 2)"	0.4139	69	4	0.3453	59	5	0.3462	62	5	0.716149	0.0505933	1.39855	0.591219	0.00639046	1.32187	0.568607	0.000527028	1.16666
ENSMUSP00000020258	ENSMUSG00000020064	Herc4	Herc4 Q6PAV2 "Probable E3 ubiquitin-protein ligase HERC4 (EC 6.3.2.-)(HECT domain and RCC1-like domain-containing protein 4)"	0.2459	36	4	0.2015	29	2	0.1589	32	2	0.886674	0.35471	1.41978	1.09598	0.0672339	1.13139	1.18254	0.381705	4.2893
ENSMUSP00000043543	ENSMUSG00000040048	Ndufb10	Ndufb10 Q9DCS9 "NADH dehydrogenase [ubiquinone] 1 beta subcomplex subunit 10 (NADH-ubiquinone oxidoreductase PDSW subunit)(Complex I-PDSW)(CI-PDSW)"	0.642	15	3	0.4773	13	4	0.4148	10	3	0.864678	0.424748	1.87586	0.826749	0.235194	1.50496	1.06054	0.624868	1.55567
ENSMUSP00000025515	ENSMUSG00000024614	Tmx3	Tmx3 Q8BXZ1 "Protein disulfide-isomerase TMX3 Precursor (EC 5.3.4.1)(Thioredoxin-related transmembrane protein 3)(Thioredoxin domain-containing protein 10)"	0.4298	22	4	0.3531	20	4	0.3048	20	4	0.769127	0.0894832	1.40098	1.02611	0.711214	1.22319	1.02178	0.923663	1.93218
ENSMUSP00000003550	ENSMUSG00000003458	Ncstn	Ncstn P57716 "Nicastrin Precursor "	0.339	27	5	0.2316	23	6	0.3008	29	6	0.840901	0.141431	1.30087	0.961002	0.755073	1.39166	1.07106	0.371609	1.19709
ENSMUSP00000025163	ENSMUSG00000024309	H2-Ke2	H2-Ke2 Q03958 "Prefoldin subunit 6 (Protein Ke2)"	0.7795	20	6	0.5433	16	5	0.5984	11	5	1.10763	0.016872	1.07746	1.01617	0.750605	1.13967	0.944502	0.21726	1.11441
ENSMUSP00000029812	ENSMUSG00000028163	Nfkb1	Nfkb1 P25799 "Nuclear factor NF-kappa-B p105 subunit (Nuclear factor of kappa light polypeptide gene enhancer in B-cells 1)(DNA-binding factor KBF1)(EBP-1)(NF-kappa-B1 p84/NF-kappa-B1 p98) [Contains Nuclear factor NF-kappa-B p50 subunit]"	0.2111	43	4	0.2533	40	3	0.2523	51	4	0.741055	0.153573	1.65166	0.924722	0.609224	1.75228	0.521589	0.0107534	1.43893
ENSMUSP00000030644	ENSMUSG00000028840	Zfp593	Zfp593 Q9DB42 "Zinc finger protein 593 (Zinc finger protein T86)"	0.5	9	3	0.6343	14	2	0.5672	12	2	0.99903	0.995154	1.83933	1.00098	0.992588	2.92559	1.05406	0.776458	6.20949
ENSMUSP00000109831	ENSMUSG00000022890	Atp5j	Atp5j P97450 "ATP synthase-coupling factor 6, mitochondrial Precursor (ATPase subunit F6)"	0.8796	16	5	0.713	18	5	0.713	16	6	1.02875	0.00939699	1.01693	0.88873	0.0233543	1.09604	0.875401	0.115026	1.19666
ENSMUSP00000026565	ENSMUSG00000025492	Ifitm3	Ifitm3 Q9CQW9;Q9D8L6 "FragilisInterferon induced transmembrane protein 3Interferon-inducible protein 15MCG22590Putative uncharacterized protein ;;;;";"Putative uncharacterized protein "	0.5109	12	2	0.5547	9	3	0.5109	9	2	0.793613	0.0795358	1.4461	0.904485	0.519705	1.74685	0.513877	0.0264083	1.42064
ENSMUSP00000025835	ENSMUSG00000024900	Cpt1a	Cpt1a P97742 "Carnitine O-palmitoyltransferase 1, liver isoform (CPT1-L)(EC 2.3.1.21)(Carnitine O-palmitoyltransferase I, liver isoform)(CPTI-L)(CPT I)(Carnitine palmitoyltransferase 1A)"	0.3001	39	3				0.2859	35	3	0.517648	0.0337245	1.70561				0.846379	0.263663	1.59412
ENSMUSP00000009693	ENSMUSG00000009549	Srp14	Srp14 P16254 "Signal recognition particle 14 kDa protein (SRP14)"	0.5091	11	4	0.5727	17	6	0.5182	11	5	1.0712	0.613568	1.47645	1.01466	0.769338	1.1285	0.894114	0.212891	1.23353
ENSMUSP00000123765	ENSMUSG00000022110	Sucla2	Sucla2 Q05BC6;Q3U6C7;Q3UCC6;Q9CTE2 "Sucla2 protein ";"Putative uncharacterized protein Fragment ";"Putative uncharacterized protein Fragment ";"Putative uncharacterized protein Fragment "	0.6307	43	5	0.4125	39	5	0.3045	28	5	0.874852	0.204258	1.27753	0.961604	0.757246	1.38867	1.05848	0.441693	1.20314
ENSMUSP00000100045	ENSMUSG00000001642	Akr1b3	Akr1b3 P45376 "Aldose reductase (AR)(EC 1.1.1.21)(Aldehyde reductase)"	0.4652	34	7	0.4399	35	10	0.4842	33	8	0.825317	0.00113779	1.08417	1.02103	0.774776	1.17314	1.14833	0.255633	1.30241
ENSMUSP00000104136	ENSMUSG00000001918	Slc1a5	Slc1a5 P51912 "Neutral amino acid transporter B(0) (ATB(0))(Sodium-dependent neutral amino acid transporter type 2)(Insulin-activated amino acid transporter)(ASC-like Na(+)-dependent neutral amino acid transporter ASCT2)(Solute carrier family 1 member 5)"	0.2803	27	4	0.2739	18	4	0.2875	27	5	1.01441	0.944901	1.83414	0.981307	0.723541	1.16712	0.800672	0.384169	1.88147
ENSMUSP00000034121	ENSMUSG00000005142	Man2b1	Man2b1 O09159 "Lysosomal alpha-mannosidase Precursor (Laman)(EC 3.2.1.24)(Lysosomal acid alpha-mannosidase)(Mannosidase alpha class 2B member 1)(Mannosidase alpha-B)"	0.2201	47	4	0.2606	48	4	0.1846	39	3	0.841426	0.046922	1.1832	0.859485	0.0127449	1.09416	0.948577	0.749751	1.86164
ENSMUSP00000088349	ENSMUSG00000068874	Selenbp1	Selenbp1 P17563 "Selenium-binding protein 1 (56 kDa selenium-binding protein)(SBP56)(SP56)"	0.3771	18	5	0.3072	19	4	0.178	13	3	0.891324	0.0817302	1.14804	1.19687	0.147478	1.34247	1.09213	0.616009	1.90554
ENSMUSP00000094084	ENSMUSG00000071715	Ncf4	Ncf4 P97369 "Neutrophil cytosol factor 4 (NCF-4)(Neutrophil NADPH oxidase factor 4)(p40-phox)(p40phox)"	0.4041	22	5	0.4484	24	7	0.4218	23	6	0.891503	0.083021	1.14874	0.789349	0.0130376	1.18059	0.739194	0.000180952	1.0818
ENSMUSP00000106539	ENSMUSG00000031511	Arhgef7	Arhgef7 Q9ES28 "Rho guanine nucleotide exchange factor 7 (PAK-interacting exchange factor beta)(Beta-Pix)(p85SPR)"	0.2529	35	4	0.3631	38	3	0.2204	33	3	1.17819	0.378721	1.65948	1.03575	0.602216	1.27959	0.772066	0.699605	12.1726
ENSMUSP00000004910	ENSMUSG00000004788	Eif2b2	Eif2b2 Q99LD9 "Translation initiation factor eIF-2B subunit beta (eIF-2B GDP-GTP exchange factor subunit beta)"	0.4387	23	5	0.4274	20	5	0.4558	18	3	1.06588	0.426751	1.22189	1.04362	0.280225	1.09967	0.967325	0.764743	1.51832
ENSMUSP00000118416	ENSMUSG00000089739	RP23-118A2.10	RP23-118A2.10 B7ZBY8 "Novel protein, possible orthologue of human TMEM189-UBE2V1 Fragment "	0.5	29	5				0.459	27	6	1.01995	0.876516	1.39256				0.97699	0.892386	1.52278
ENSMUSP00000026168	ENSMUSG00000025159	Mms19	Mms19 Q9D071 "MMS19 nucleotide excision repair protein homolog (MMS19-like protein)(MET18 homolog)"	0.2939	49	3	0.2493	54	2	0.2958	59	7	0.73014	0.174367	1.92315	0.840585	0.653688	38.3955	1.00963	0.952034	1.45326
ENSMUSP00000005041	ENSMUSG00000030435	U2af2	U2af2 P26369 "Splicing factor U2AF 65 kDa subunit (U2 auxiliary factor 65 kDa subunit)(U2 snRNP auxiliary factor large subunit)"	0.4126	42	4	0.4189	35	5	0.3642	25	1	0.93214	0.537968	1.3806	0.788373	0.196344	1.5314	0.784273
ENSMUSP00000111150	ENSMUSG00000010205	Raver1	Raver1 Q9CW46 "Ribonucleoprotein PTB-binding 1 (Protein raver-1)"	0.4733	52	5	0.4211	31	3	0.3021	30	3	0.949926	0.533097	1.23284	1.207	0.22506	1.595	0.933435	0.701283	1.95347
ENSMUSP00000042271	ENSMUSG00000020859	Spag9	Spag9 Q58A65 "C-Jun-amino-terminal kinase-interacting protein 4 (JNK-interacting protein 4)(JIP-4)(JNK-associated leucine-zipper protein)(JLP)(Sperm-associated antigen 9)(Mitogen-activated protein kinase 8-interacting protein 4)(JNK/SAPK-associated protein 2)(JSAP2)"	0.2975	68	5	0.2157	46	5	0.2074	40	3	0.938506	0.430945	1.22304	0.909734	0.389923	1.31339	1.14669	0.591418	2.53546
ENSMUSP00000031627	ENSMUSG00000029623	Pdap1	Pdap1 Q3UHX2 "28 kDa heat- and acid-stable phosphoprotein (PDGF-associated protein)(PAP)(PDGFA-associated protein 1)(PAP1)"	0.6298	25	7	0.663	24	4	0.6519	25	7	1.07117	0.109487	1.09372	1.08085	0.574481	1.4827	0.861348	0.0165772	1.11734
ENSMUSP00000068716	ENSMUSG00000046230	Vps13a	Vps13a Q5H8C4 "Vacuolar protein sorting-associated protein 13A (Chorein)(Chorea-acanthocytosis protein homolog)"	0.2069	140	4	0.15	109	3	0.1605	122	4	0.841394	0.371363	1.68879	0.960014	0.0780421	1.05354	1.0209	0.812396	1.28935
ENSMUSP00000118751	ENSMUSG00000020790	Ankfy1	Ankfy1 Q810B6 "Ankyrin repeat and FYVE domain-containing protein 1 (Ankyrin repeats hooked to a zinc finger motif)"	0.302	61	6	0.2335	43	3	0.2737	55	5	0.95922	0.485103	1.16232	1.13774	0.279369	1.45903	1.22873	0.107996	1.31926
ENSMUSP00000102106	ENSMUSG00000059923	Grb2	Grb2 Q60631 "Growth factor receptor-bound protein 2 (Adapter protein GRB2)(SH2/SH3 adapter GRB2)"	0.765	29	6	0.7604	25	5	0.7373	36	5	0.979697	0.725127	1.1523	0.871852	0.429068	1.54207	0.984296	0.913631	1.46304
ENSMUSP00000094528	ENSMUSG00000032624	Eml4	Eml4 Q3UMY5 "Echinoderm microtubule-associated protein-like 4 (EMAP-4)"	0.2621	36	4	0.169	28	2	0.2824	40	5	1.01283	0.912776	1.4062	0.838388	0.160816	1.7827	0.848181	0.0393669	1.16372
ENSMUSP00000083652	ENSMUSG00000029363	Rfc5	Rfc5 Q9D0F6 "Replication factor C subunit 5 (Activator 1 subunit 5)(Replication factor C 36 kDa subunit)(RF-C 36 kDa subunit)(RFC36)(Activator 1 36 kDa subunit)(A1 36 kDa subunit)"	0.3982	21	3	0.354	19	1	0.3215	19	3	1.00013	0.998685	1.33848	0.842987			1.14516	0.0339733	1.11665
ENSMUSP00000104725	ENSMUSG00000036391	Sec24a	Sec24a Q3U2P1 "Protein transport protein Sec24A (SEC24-related protein A)"	0.2138	37	4	0.2257	31	2	0.169	28	4	1.06685	0.710129	1.65484	1.0746	0.835383	31.6928	1.00809	0.956281	1.53875
ENSMUSP00000099584	ENSMUSG00000029465	Arpc3	Arpc3 Q9JM76 "Actin-related protein 2/3 complex subunit 3 (Arp2/3 complex 21 kDa subunit)(p21-ARC)"	0.5618	24	3	0.5506	17	3	0.6685	27	6	1.00125	0.990852	1.51553	0.85463	0.318726	1.67125	0.961782	0.706283	1.28533
ENSMUSP00000076503	ENSMUSG00000027774	Gfm1	Gfm1 Q8K0D5 "Elongation factor G, mitochondrial Precursor (EF-Gmt)(Elongation factor G 1, mitochondrial)(mEF-G 1)(Elongation factor G1)"	0.3702	50	5	0.3196	45	4	0.3249	45	7	1.01686	0.888333	1.3637	0.855409	0.440131	1.75045	1.02598	0.770188	1.22791
ENSMUSP00000038135	ENSMUSG00000042699	Dhx9	Dhx9 O70133 "ATP-dependent RNA helicase A (EC 3.6.1.-)(Nuclear DNA helicase II)(NDH II)(DEAH box protein 9)(mHEL-5)"	0.2074	59	4	0.3056	77	5	0.2413	57	3	1.10546	0.195252	1.21174	1.16348	0.252583	1.36983	0.924177	0.628889	1.82271
ENSMUSP00000096829	ENSMUSG00000074698	Csnk2a1	Csnk2a1 Q60737 "Casein kinase II subunit alpha (CK II alpha)(EC 2.7.11.1)"	0.4731	31	4	0.312	26	3	0.3581	25	5	1.07564	0.579204	1.4539	0.973998	0.868304	1.82831	1.11771	0.215035	1.23354
ENSMUSP00000032124	ENSMUSG00000030045	Mrpl19	Mrpl19 Q9D338 "39S ribosomal protein L19, mitochondrial Precursor (L19mt)(MRP-L19)"	0.411	20	5	0.3253	11	2	0.4932	16	4	0.99226	0.95899	1.48328	1.1443	0.207291	1.7829	1.06062	0.109474	1.08661
ENSMUSP00000062856	ENSMUSG00000035284	Vps13c	Vps13c Q8BX70 "Vacuolar protein sorting-associated protein 13C "	0.1889	135	5	0.2108	142	3	0.2158	156	6	1.10299	0.397159	1.33278	0.943839	0.844823	3.06364	1.40355	0.0336316	1.35003
ENSMUSP00000099638	ENSMUSG00000041870	Ankrd13a	Ankrd13a Q80UP5 "Ankyrin repeat domain-containing protein 13A "	0.2347	24	4	0.2177	22	2				0.804335	0.0438073	1.22918	0.896106	0.3023	2.04733
ENSMUSP00000021028	ENSMUSG00000020689	Itgb3	Itgb3 O54890 "Integrin beta-3 Precursor (Platelet membrane glycoprotein IIIa)(GPIIIa)(CD61 antigen)"	0.1792	29	6	0.23	28	5	0.1728	30	3	2.0168	0.00108971	1.30675	2.14951	0.00869669	1.5578	4.03209	0.0364777	3.24904
ENSMUSP00000046604	ENSMUSG00000001229	Dpp9	Dpp9 Q8BVG4 "Dipeptidyl peptidase 9 (DP9)(EC 3.4.14.5)(Dipeptidyl peptidase IX)(DPP IX)(Dipeptidyl peptidase-like protein 9)(DPLP9)"	0.326	42	3	0.2773	31	3	0.2181	29	3	1.03091	0.894258	2.38937	1.06967	0.4367	1.35064	1.34058	0.180498	1.86572
ENSMUSP00000076447	ENSMUSG00000059775	AC132126.2	AC132126.2 P62855 "40S ribosomal protein S26 "	0.5913	23	4	0.7217	29	3	0.5826	27	3	1.16903	0.40395	1.66989	0.906918	0.260033	1.31027	1.03856	0.5506	1.25715
ENSMUSP00000051248	ENSMUSG00000045210	Vcpip1	Vcpip1 Q8CDG3 "Deubiquitinating protein VCIP135 (EC 3.4.22.-)(Valosin-containing protein p97/p47 complex-interacting protein p135)(Valosin-containing protein p97/p47 complex-interacting protein 1)"	0.2746	56	4	0.2254	46	6	0.3189	57	7	1.01118	0.915846	1.36078	1.00349	0.971514	1.26989	1.04781	0.63671	1.25837
ENSMUSP00000021046	ENSMUSG00000020705	Ddx42	Ddx42 Q810A7 "ATP-dependent RNA helicase DDX42 (EC 3.6.1.-)(DEAD box protein 42)"	0.1916	33	4	0.2379	35	3	0.2368	39	3	1.18062	0.171591	1.3436	1.38194	0.0849299	1.5431	0.976914	0.865075	1.68522
ENSMUSP00000029588	ENSMUSG00000027968	Larp7	Larp7 Q05CL8 "La-related protein 7 (La ribonucleoprotein domain family member 7)"	0.2281	24	5	0.2947	32	4	0.3	20	4	1.04239	0.459375	1.15135	0.95938	0.557538	1.22207	0.811476	0.195962	1.49331
ENSMUSP00000020099	ENSMUSG00000019942	Cdk1	Cdk1 P11440 "Cell division control protein 2 homolog (EC 2.7.11.22)(EC 2.7.11.23)(p34 protein kinase)(Cyclin-dependent kinase 1)(CDK1)"	0.5993	36	5	0.5152	25	4	0.6633	32	8	1.02543	0.581903	1.1236	0.656912	0.0222141	1.35829	1.00218	0.982586	1.25541
ENSMUSP00000028608	ENSMUSG00000027185	Nat10	Nat10 Q8K224 "N-acetyltransferase 10 (EC 2.3.1.-)"	0.3145	52	4	0.2764	41	3	0.2842	46	3	0.934156	0.472219	1.30246	1.1259	0.314541	1.46708	0.782779	0.0558254	1.29694
ENSMUSP00000124846	ENSMUSG00000022858	Tra2b	Tra2b Q5PR75 "Sfrs10 protein "	0.6979	39	3	0.4201	25	3				1.14062	0.272469	1.45865	0.990766	0.844556	1.19648
ENSMUSP00000034049	ENSMUSG00000031633	Slc25a4	Slc25a4 P48962 "ADP/ATP translocase 1 (Adenine nucleotide translocator 1)(ANT 1)(ADP,ATP carrier protein 1)(Solute carrier family 25 member 4)(ADP,ATP carrier protein, heart/skeletal muscle isoform T1)(mANC1)"	0.7248	69	5	0.6644	56	3	0.6376	68	3	0.870355	0.176115	1.26475	0.92416	0.725119	2.31496	1.32361	0.527206	4.90312
ENSMUSP00000025786	ENSMUSG00000024855	Pacs1	Pacs1 Q8K212 "Phosphofurin acidic cluster sorting protein 1 (PACS-1)"	0.2903	49	4	0.2893	43	4	0.2133	35	6	1.01831	0.896509	1.50419	1.04818	0.550682	1.2503	1.09007	0.80487	2.34245
ENSMUSP00000005548	ENSMUSG00000005413	Hmox1	Hmox1 P14901 "Heme oxygenase 1 (HO-1)(EC 1.14.99.3)(P32 protein)"	0.4429	20	5	0.1938	13	1	0.2595	16	1	1.12546	0.28313	1.30323	0.73917			0.971986
ENSMUSP00000099453	ENSMUSG00000076435	Acsf2	Acsf2 Q8VCW8 "Acyl-CoA synthetase family member 2, mitochondrial Precursor (EC 6.2.1.-)"	0.3398	40	3	0.3398	32	2	0.3821	31	5	0.854769	0.170397	1.37899	0.787901	0.284995	4.28202	0.919141	0.578381	1.47325
ENSMUSP00000043123	ENSMUSG00000037364	Srrt	Srrt Q99MR6 "Serrate RNA effector molecule homolog (Arsenite-resistance protein 2)"	0.3909	81	7	0.36	67	6	0.2891	50	4	1.19011	0.0506172	1.19089	1.00388	0.972016	1.31011	1.08296	0.385476	1.28433
ENSMUSP00000110013	ENSMUSG00000067288	Rps28	Rps28 P62858 "40S ribosomal protein S28 "	0.6377	18	4	0.6957	15	4	0.4638	16	3	1.17088	0.544155	2.08754	0.950607	0.7085	1.47984	0.945236	0.822637	2.58796
ENSMUSP00000005057	ENSMUSG00000004929	Thop1	Thop1 Q8C1A5 "Thimet oligopeptidase (EC 3.4.24.15)"	0.3639	43	5	0.3377	41	7	0.3581	41	5	0.92421	0.0113737	1.05056	1.02531	0.672294	1.1475	1.12871	0.0880196	1.16141
ENSMUSP00000097738	ENSMUSG00000060992	Copz1	Copz1 P61924 "Coatomer subunit zeta-1 (Zeta-1-coat protein)(Zeta-1 COP)"	0.4545	8	4	0.5341	16	4	0.5367	10	4	1.01531	0.88962	1.3775	0.978278	0.800151	1.2876	0.925617	0.321737	1.23092
ENSMUSP00000073616	ENSMUSG00000041836	Ptpre	Ptpre P49446 "Receptor-type tyrosine-protein phosphatase epsilon Precursor (Protein-tyrosine phosphatase epsilon)(R-PTP-epsilon)(EC 3.1.3.48)"	0.319	29	4	0.3004	39	6	0.2461	31	2	1.02493	0.852146	1.47104	1.05149	0.697514	1.3959	1.09339	0.738923	13.5919
ENSMUSP00000084882	ENSMUSG00000058624	Gda	Gda Q9R111 "Guanine deaminase (Guanase)(Guanine aminase)(EC 3.5.4.3)(Guanine aminohydrolase)(GAH)"	0.3612	33	6	0.304	26	6	0.3238	26	6	0.498952	0.0068008	1.49646	0.369318	0.00117055	1.47093	0.39262	0.00137997	1.45578
ENSMUSP00000076575	ENSMUSG00000032126	Hmbs	Hmbs P22907 "Porphobilinogen deaminase (PBG-D)(EC 2.5.1.61)(Pre-uroporphyrinogen synthase)(Hydroxymethylbilane synthase)(HMBS)"	0.482	32	5	0.3795	21	1	0.3075	24	4	0.987265	0.896581	1.29304	1.26763			1.13963	0.472214	1.66042
ENSMUSP00000025743	ENSMUSG00000024829	Mrpl21	Mrpl21 Q9D1N9 "39S ribosomal protein L21, mitochondrial Precursor (L21mt)(MRP-L21)"	0.5455	18	4	0.5742	21	2	0.4833	14	3	0.932354	0.71803	1.75352	1.30269	0.0739564	1.48005	1.50377	0.258622	3.07604
ENSMUSP00000039853	ENSMUSG00000035049	Rrp12	Rrp12 Q6P5B0 "RRP12-like protein "	0.3035	71	5	0.3274	68	6	0.261	67	5	1.09568	0.555736	1.48444	1.13219	0.487743	1.53166	1.00236	0.986264	1.42877
ENSMUSP00000007005	ENSMUSG00000023832	Acat2	Acat2 Q8CAY6 "Acetyl-CoA acetyltransferase, cytosolic (EC 2.3.1.9)(Cytosolic acetoacetyl-CoA thiolase)"	0.5113	36	7	0.5013	32	5	0.4736	27	6	0.789759	0.0775751	1.31205	0.763611	0.134557	1.4918	0.877509	0.529466	1.64461
ENSMUSP00000015855	ENSMUSG00000015711	Prune	Prune Q8BIW1 "Protein prune homolog (EC 3.6.1.1)(PRUNEM1)"	0.4405	23	4	0.3436	23	4	0.304	17	3	0.987749	0.94251	1.65015	1.02727	0.823581	1.42203	0.86899	0.259914	1.4744
ENSMUSP00000081827	ENSMUSG00000071072	Ptges3	Ptges3 D3Z7C6 "Putative uncharacterized protein Ptges3 "	0.5375	11	3	0.5562	12	1	0.2375	5	1	1.23898	0.281878	1.88108	0.999948			0.860376
ENSMUSP00000041538	ENSMUSG00000035530	Eif1	Eif1 P48024 "Eukaryotic translation initiation factor 1 (eIF1)(Protein translation factor SUI1 homolog)"	0.5398	15	2	0.4867	12	3	0.5044	11	2	0.982209	0.668713	1.48886	1.1077	0.452326	1.60877	0.966575	0.442017	1.43284
ENSMUSP00000045409	ENSMUSG00000034160	Ogt	Ogt Q8CGY8 "UDP-N-acetylglucosamine--peptide N-acetylglucosaminyltransferase 110 kDa subunit (EC 2.4.1.-)(O-linked N-acetylglucosamine transferase 110 kDa subunit)(O-GlcNAc transferase subunit p110)"	0.3203	49	5	0.2124	43	2	0.2314	48	5	0.88338	0.416492	1.46261	0.684713	0.540729	237.764	0.837056	0.0892104	1.24734
ENSMUSP00000030882	ENSMUSG00000029017	Pmpcb	Pmpcb Q9CXT8 "Mitochondrial-processing peptidase subunit beta Precursor (EC 3.4.24.64)(Beta-MPP)(P-52)"	0.2802	24	3	0.3211	25	4	0.3865	30	4	1.14264	0.0279387	1.10293	0.908443	0.499051	1.48959	0.770233	0.134345	1.58311
ENSMUSP00000044134	ENSMUSG00000040997	Abhd4	Abhd4 Q8VD66 "Abhydrolase domain-containing protein 4 (EC 3.1.1.-)(Lyso-N-acylphosphatidylethanolamine lipase)(Alpha/beta-hydrolase 4)"	0.3099	19	4	0.2254	14	3	0.2704	18	2	0.698127	0.0100819	1.21694	0.633866	0.0161232	1.28681	1.15577	0.579122	10.6401
ENSMUSP00000084450	ENSMUSG00000024429	Gnl1	Gnl1 P36916 "Guanine nucleotide-binding protein-like 1 (GTP-binding protein MMR1)"	0.3904	57	4	0.3328	34	6	0.5206	50	4	0.93396	0.432437	1.27172	0.883071	0.0565025	1.13816	0.894045	0.384273	1.41996
ENSMUSP00000026243	ENSMUSG00000025220	Mgea5	Mgea5 Q9EQQ9 "Bifunctional protein NCOAT (Nuclear cytoplasmic O-GlcNAcase and acetyltransferase)(Meningioma-expressed antigen 5) [Includes Beta-hexosaminidase(EC 3.2.1.52)(N-acetyl-beta-glucosaminidase)(Beta-N-acetylhexosaminidase)(Hexosaminidase C)(N-acetyl-beta /.../cosaminidase)(O-GlcNAcase);Histone acetyltransferase(HAT)(EC 2.3.1.48)]"	0.3029	59	6	0.3501	52	6	0.3249	41	5	1.16728	0.00664259	1.09326	1.21268	0.303079	1.54038	0.719094	0.104551	1.54884
ENSMUSP00000030340	ENSMUSG00000028603	Scp2	Scp2 P32020 "Non-specific lipid-transfer protein (NSL-TP)(EC 2.3.1.176)(Propanoyl-CoA C-acyltransferase)(Sterol carrier protein 2)(SCP-2)(Sterol carrier protein X)(SCP-X)(SCP-chi)(SCPX)"	0.3492	37	7	0.2742	30	6	0.2815	29	8	1.00114	0.990845	1.26288	0.847445	0.00646388	1.09944	0.816842	0.0277708	1.18869
ENSMUSP00000101825	ENSMUSG00000040213	Ccbl2	Ccbl2 Q71RI9 "Kynurenine--oxoglutarate transaminase 3 (EC 2.6.1.7)(Kynurenine--oxoglutarate transaminase III)(Kynurenine aminotransferase III)(KATIII)(Cysteine-S-conjugate beta-lyase 2)(EC 4.4.1.13)(Kynurenine--glyoxylate transaminase)(EC 2.6.1.63)"	0.2484	23	4	0.1033	15	2	0.1385	14	3	0.932671	0.398013	1.25306	0.999602	0.997633	3.88964	1.14645	0.440568	1.85177
ENSMUSP00000112196	ENSMUSG00000040028	Elavl1	Elavl1 P70372 "ELAV-like protein 1 (Hu-antigen R)(HuR)(Elav-like generic protein)(MelG)"	0.3037	20	4	0.3129	28	4	0.362	31	7	1.13481	0.146935	1.2298	1.02221	0.850377	1.40517	1.13956	0.1675	1.22585
ENSMUSP00000120595	ENSMUSG00000018379	Sfrs1	Sfrs1 NP_775550.2 "splicing factor, arginine/serine-rich 1 isoform 1 "	0.7379	40	4	0.7218	48	3	0.6492	41	3	1.10149	0.429854	1.40208	0.901907	0.73205	3.09411	0.734278	0.028457	1.25749
ENSMUSP00000099799	ENSMUSG00000073775	Kti12	Kti12 Q9D1R2 "Protein KTI12 homolog "	0.6581	30	4	0.5071	25	3	0.5157	24	4	1.0064	0.969686	1.63529	1.18585	0.46388	2.26289	1.27858	0.265209	1.77229
ENSMUSP00000030734	ENSMUSG00000028902	Sf3a3	Sf3a3 Q9D554 "Splicing factor 3A subunit 3 (Spliceosome-associated protein 61)(SAP 61)(SF3a60)"	0.4092	27	4	0.3493	28	4	0.3513	23	3	0.99804	0.981851	1.28768	1.00338	0.98423	1.64838	0.939334	0.30634	1.21864
ENSMUSP00000001335	ENSMUSG00000001289	Pfdn5	Pfdn5 Q9WU28 "Prefoldin subunit 5 (C-Myc-binding protein Mm-1)(Myc modulator 1)(EIG-1)"	0.6688	20	7	0.6104	16	3	0.6883	19	7	1.07832	0.146492	1.11702	0.957655	0.41475	1.20009	0.932774	0.356436	1.18589
ENSMUSP00000046296	ENSMUSG00000055805	Fmnl1	Fmnl1 Q9JL26 "Formin-like protein 1 (Formin-related protein)"	0.4324	60	4	0.3528	57	6	0.2322	51	2	1.13092	0.628267	2.07176	0.838421	0.00391611	1.09377	0.894686	0.145848	1.39058
ENSMUSP00000079257	ENSMUSG00000040990	Sh3kbp1	Sh3kbp1 Q8R550 "SH3 domain-containing kinase-binding protein 1 (SH3-containing, expressed in tumorigenic astrocytes)(Regulator of ubiquitous kinase)(Ruk)"	0.2398	31	4	0.2412	28	3	0.3211	28	2	0.716063	0.00871659	1.1892	0.569534	0.0256125	1.48483	0.747765	0.473803	29.9975
ENSMUSP00000014684	ENSMUSG00000061613	U2af1	U2af1 Q9D883 "Splicing factor U2AF 35 kDa subunit (U2 auxiliary factor 35 kDa subunit)(U2 snRNP auxiliary factor small subunit)"	0.6987	38	1	0.4895	22	0	0.3891	31	0	0.975462
ENSMUSP00000064204	ENSMUSG00000028670	Lypla2	Lypla2 Q9WTL7 "Acyl-protein thioesterase 2 (APT-2)(EC 3.1.2.-)(Lysophospholipase II)(LysoPLA II)(mLyso II)(LPL-II)(Lysophospholipase 2)"	0.4719	13	6	0.632	17	4	0.4719	16	5	0.837996	0.0335969	1.16932	0.805235	0.0348556	1.20625	0.83524	0.0654678	1.21951
ENSMUSP00000098074	ENSMUSG00000000148	AA881470	AA881470 Q3TDC8;Q3U442;Q6NV65;Q8C3R1;Q8CBQ6 "Putative uncharacterized protein ";"Putative uncharacterized protein ";"AA881470 protein ";"Putative uncharacterized protein ";"Putative uncharacterized protein "	0.3426	41	2	0.2699	30	3	0.308	37	2	0.985985	0.981205	433.918	0.91082	0.587145	4.78788	0.883404	0.453871	3.904
ENSMUSP00000080614	ENSMUSG00000003438	Timm50	Timm50 Q9D880 "Mitochondrial import inner membrane translocase subunit TIM50 Precursor "	0.3654	24	5	0.3768	26	3	0.3484	25	5	0.899975	0.242746	1.23819	0.882224	0.156569	1.27489	0.92987	0.415934	1.2494
ENSMUSP00000023231	ENSMUSG00000022570	Tsta3	Tsta3 P23591 "GDP-L-fucose synthase (EC 1.1.1.271)(Protein FX)(Red cell NADP(H)-binding protein)(GDP-4-keto-6-deoxy-D-mannose-3,5-epimerase-4-reductase)(Transplantation antigen P35B)(Tum-P35B antigen)"	0.2991	20	4	0.3956	21	4	0.3583	17	4	0.78629	0.0616781	1.29995	0.910227	0.445919	1.40777	1.02192	0.754809	1.22345
ENSMUSP00000045676	ENSMUSG00000036246	Gmip	Gmip Q6PGG2 "GEM-interacting protein (GMIP)"	0.4222	64	4	0.2667	54	5	0.311	53	4	0.917454	0.494629	1.42413	0.802731	0.0279023	1.19807	0.903402	0.442366	1.44221
ENSMUSP00000038775	ENSMUSG00000052299	Rnf160	Rnf160 Q6A009 "RING finger protein 160 (Listerin)(Zinc finger protein 294)(Zfp-294)"	0.2009	61	3	0.2179	56	4	0.1952	59	3	0.872499	0.552761	2.29319	1.07411	0.189239	1.32084	1.08441	0.207742	1.41689
ENSMUSP00000086114	ENSMUSG00000024858	Adrbk1	Adrbk1 Q99MK8 "Beta-adrenergic receptor kinase 1 (Beta-ARK-1)(EC 2.7.11.15)(G-protein-coupled receptor kinase 2)"	0.344	38	4	0.3861	47	6	0.2293	38	4	0.838424	0.242069	1.47083	0.724931	0.0110688	1.23421	0.898244	0.334273	1.34648
ENSMUSP00000032233	ENSMUSG00000030137	Tuba8	Tuba8 Q9JJZ2 "Tubulin alpha-8 chain (Alpha-tubulin 8)"	0.5323	78	3	0.5635	84	4	0.5635	72	2	0.944476	0.857747	3.35163	0.967628	0.854692	1.69064	0.821225	0.0048893	1.01941
ENSMUSP00000120528	ENSMUSG00000028234	Rps20	Rps20 P60867 "40S ribosomal protein S20 "	0.7983	25	3	0.5294	17	3	0.5546	25	3	1.04907	0.246465	1.13561	1.0124	0.220929	1.03064	0.93477	0.618557	1.64442
ENSMUSP00000122550	ENSMUSG00000041720	Pi4ka	Pi4ka Q3UVT5;Q6DIC7;Q7TNG2;Q80Y45 "Putative uncharacterized protein Fragment ";"Phosphatidylinositol 4-kinase, catalytic, alpha polypeptide ";"Pik4ca protein Fragment ";"Pik4ca protein Fragment "	0.2818	79	4	0.2265	70	1	0.2275	68	3	0.988815	0.961857	1.99242	1.02436			1.10533	0.54332	1.81046
ENSMUSP00000117509	ENSMUSG00000050627	Gpd1l	Gpd1l B2RSR7;D3Z0L6 "Glycerol-3-phosphate dehydrogenase 1-likeGlycerol-3-phosphate dehydrogenase 1-like, isoform CRA_b ;";"Putative uncharacterized protein Gpd1l "	0.3789	22	7	0.4217	24	6	0.3504	22	4	0.815852	0.009156	1.14073	0.803945	0.00140661	1.09202	0.726113	0.0358727	1.32337
ENSMUSP00000023000	ENSMUSG00000022370	Mrpl13	Mrpl13 Q9D1P0 "39S ribosomal protein L13, mitochondrial (L13mt)(MRP-L13)"	0.4944	20	4	0.5674	18	4	0.3315	15	2	1.13984	0.308377	1.40541	1.07744	0.393213	1.26948	0.924538	0.300484	1.66348
ENSMUSP00000017841	ENSMUSG00000017697	Ada	Ada P03958 "Adenosine deaminase (EC 3.5.4.4)(Adenosine aminohydrolase)"	0.5824	23	3	0.4148	21	2	0.446	17	5	0.965813	0.604186	1.27834	0.825606	0.0404662	1.16764	0.751448	0.0606511	1.36285
ENSMUSP00000115044	ENSMUSG00000020738	Sumo2	Sumo2 D3YW94 "Putative uncharacterized protein Sumo2 "	0.7895	20	5	0.8211	18	5	0.5053	13	3	0.968496	0.517626	1.13359	0.995243	0.962866	1.30628	1.16332	0.319338	1.64117
ENSMUSP00000120725	ENSMUSG00000036529	Sbf1	Sbf1 Q6ZPE2 "Myotubularin-related protein 5 (SET-binding factor 1)(Sbf1)"	0.2969	93	3	0.2837	93	3	0.2414	75	2	1.04722	0.523185	1.29537	0.925559	0.836259	4.12912	0.771252	0.00130743	1.0068
ENSMUSP00000056502	ENSMUSG00000002010	Idh3g	Idh3g P70404 "Isocitrate dehydrogenase [NAD] subunit gamma, mitochondrial Precursor (EC 1.1.1.41)(Isocitric dehydrogenase subunit gamma)(NAD(+)-specific ICDH subunit gamma)"	0.4326	29	4	0.4198	26	5	0.4351	31	3	0.805709	0.0112555	1.13063	1.08594	0.333612	1.23162	1.17763	0.147488	1.35667
ENSMUSP00000003117	ENSMUSG00000003033	Ap1m1	Ap1m1 P35585 "AP-1 complex subunit mu-1 (Adaptor-related protein complex 1 mu-1 subunit)(Adaptor protein complex AP-1 mu-1 subunit)(Golgi adaptor HA1/AP1 adaptin mu-1 subunit)(Mu-adaptin 1)(AP-mu chain family member mu1A)(Mu1A-adaptin)(Clathrin assembly protein c /.../ 1 medium chain 1)(Clathrin coat assembly protein AP47)(Clathrin coat-associated protein AP47)"	0.3901	25	5	0.3357	21	4	0.4019	24	6	0.885208	0.210352	1.27664	1.01165	0.836331	1.1779	1.12037	0.212245	1.22681
ENSMUSP00000003404	ENSMUSG00000003316	Glg1	Glg1 Q61543 "Golgi apparatus protein 1 Precursor (Golgi sialoglycoprotein MG-160)(E-selectin ligand 1)(ESL-1)(Selel)"	0.2443	53	4	0.2221	46	4	0.2443	52	3	0.857981	0.280388	1.44921	0.914063	0.148162	1.15907	0.979581	0.926891	2.35441
ENSMUSP00000021940	ENSMUSG00000021484	Lman2	Lman2 Q9DBH5 "Vesicular integral-membrane protein VIP36 Precursor (Lectin mannose-binding 2)"	0.2765	15	4	0.2235	12	5	0.486	25	6	1.05289	0.245226	1.12054	1.25245	0.000258316	1.05251	1.16555	0.112913	1.22767
ENSMUSP00000099510	ENSMUSG00000028991	Mtor	Mtor Q9JLN9 "Serine/threonine-protein kinase mTOR (EC 2.7.11.1)(Mechanistic target of rapamycin)(Mammalian target of rapamycin)(mTOR)(FKBP12-rapamycin complex-associated protein)(FK506-binding protein 12-rapamycin complex-associated protein 1)(Rapamycin target p /.../ 1)(RAPT1)"	0.2781	116	4	0.2468	94	3	0.2483	117	3	0.872824	0.357786	1.49087	0.922216	0.347907	1.33169	1.18592	0.13872	1.35812
ENSMUSP00000108190	ENSMUSG00000024067	Dpy30	Dpy30 Q99LT0 "Protein dpy-30 homolog (Dpy-30-like protein)(Dpy-30L)"	0.6364	19	3	0.6364	17	5	0.5859	24	4	1.12352	0.117426	1.20778	0.913295	0.325322	1.27883	0.986742	0.71339	1.11089
ENSMUSP00000113110	ENSMUSG00000004070	Hmox2	Hmox2 O70252 "Heme oxygenase 2 (HO-2)(EC 1.14.99.3)"	0.4857	29	5	0.5651	26	6	0.3365	17	1	1.04411	0.463655	1.15955	0.975259	0.857163	1.40482	0.733947
ENSMUSP00000123069	ENSMUSG00000037916	Ndufv1	Ndufv1 D3YUM1;D3YXX5;D3Z0K1;D3Z1U9 "Putative uncharacterized protein Ndufv1 ";"Putative uncharacterized protein Ndufv1 ";"Putative uncharacterized protein Ndufv1 ";"Putative uncharacterized protein Ndufv1 "	0.4116	34	6	0.3824	33	6	0.4747	36	7	0.954384	0.36738	1.12883	0.878115	0.101972	1.18188	0.942044	0.659721	1.37105
ENSMUSP00000101020	ENSMUSG00000023175	Bsg	Bsg P18572 "Basigin Precursor (Basic immunoglobulin superfamily)(Membrane glycoprotein gp42)(HT7 antigen)(CD147 antigen)"	0.3516	21	3	0.2967	17	2	0.3883	17	3	0.939999	0.368129	1.25978	1.08202	0.282271	1.6091	0.790789	0.0252072	1.17758
ENSMUSP00000046714	ENSMUSG00000041313	Slc7a1	Slc7a1 Q09143 "High affinity cationic amino acid transporter 1 (CAT-1)(CAT1)(System Y+ basic amino acid transporter)(Solute carrier family 7 member 1)(Ecotropic retroviral leukemia receptor)(Ecotropic retrovirus receptor)(ERR)"	0.2524	21	4	0.2074	22	3	0.2669	27	3	0.983339	0.744112	1.1611	1.30231	0.229673	1.94503	1.16754	0.33419	1.69581
ENSMUSP00000110906	ENSMUSG00000012535	Tnpo3	Tnpo3 Q6P2B1 "Transportin-3 "	0.2562	29	6	0.183	32	2	0.2078	35	6	0.871145	0.022259	1.11142	0.887393	0.527661	5.23806	1.04482	0.792162	1.50008
ENSMUSP00000039844	ENSMUSG00000025228	Actr1a	Actr1a P61164 "Alpha-centractin (Centractin)(Centrosome-associated actin homolog)(Actin-RPV)(ARP1)"	0.617	42	6	0.4894	25	6	0.4787	31	5	0.903932	0.0184461	1.07842	0.837011	0.0724804	1.2233	0.865589	0.0600579	1.16664
ENSMUSP00000110995	ENSMUSG00000022881	Rfc4	Rfc4 Q3UI84 "Putative uncharacterized protein "	0.3027	26	5	0.3811	24	4	0.2622	20	4	1.1899	0.0979031	1.25159	0.946569	0.51146	1.26519	1.16912	0.293991	1.47969
ENSMUSP00000002911	ENSMUSG00000002833	Hdgfrp2	Hdgfrp2 Q3UMU9 "Hepatoma-derived growth factor-related protein 2 (HRP-2)"	0.3692	49	3	0.2661	36	4	0.296	40	2	0.960633	0.618081	1.34409	0.866754	0.0837355	1.19512	0.809241	0.185407	2.23928
ENSMUSP00000025503	ENSMUSG00000024601	Isoc1	Isoc1 Q91V64 "Isochorismatase domain-containing protein 1 "	0.4108	19	2	0.3569	17	3	0.2963	16	2	0.866758	0.592946	11.5116	0.899013	0.0560117	1.11989	0.71283	0.169924	3.24174
ENSMUSP00000044417	ENSMUSG00000039640	Mrpl12	Mrpl12 Q9DB15 "39S ribosomal protein L12, mitochondrial Precursor (L12mt)(MRP-L12)"	0.8905	23	6	0.6517	17	5	0.7861	27	6	1.16114	0.134558	1.2403	1.06376	0.635465	1.39792	1.00272	0.953479	1.12068
ENSMUSP00000092186	ENSMUSG00000027207	Galk2	Galk2 Q68FH4 "N-acetylgalactosamine kinase (EC 2.7.1.157)(GalNAc kinase)(Galactokinase 2)"	0.3035	22	5	0.3057	23	4	0.2664	13	3	0.911995	0.423683	1.37338	0.959443	0.527531	1.20308	0.87819	0.161247	1.2925
ENSMUSP00000080743	ENSMUSG00000063884	Ptcd3	Ptcd3 Q14C51 "Pentatricopeptide repeat-containing protein 3, mitochondrial Precursor "	0.3664	46	5	0.3109	42	4	0.3241	38	5	1.03747	0.508937	1.15141	1.42172	0.0848875	1.55471	1.2657	0.202026	1.53573
ENSMUSP00000115723	ENSMUSG00000017781	Pitpna	Pitpna Q3TGI6;Q3TIQ3;Q3UE53;Q5ND42 "Putative uncharacterized protein Fragment ";"Putative uncharacterized protein Fragment ";"Putative uncharacterized protein ";"Phosphatidylinositol transfer protein, alphaPutative uncharacterized protein ;"	0.5572	24	5	0.4391	19	6	0.5572	23	7	1.05929	0.48109	1.22884	1.00463	0.938685	1.15825	0.954168	0.464518	1.15836
ENSMUSP00000018353	ENSMUSG00000018209	Stk4	Stk4 Q9JI11 "Serine/threonine-protein kinase 4 (EC 2.7.11.1)(STE20-like kinase MST1)(Mammalian STE20-like protein kinase 1)(MST-1)"	0.2916	26	6	0.3018	23	4	0.3573	23	4	1.01045	0.746862	1.08153	0.914873	0.190447	1.18287	0.754645	0.0575657	1.34765
ENSMUSP00000076178	ENSMUSG00000031148	Gpkow	Gpkow Q56A08 "G patch domain and KOW motifs-containing protein (Protein MOS2 homolog)"	0.3176	22	4	0.2193	14	3	0.3033	17	4	1.08922	0.00520936	1.0377	0.937812	0.449937	1.34527	0.942158	0.160767	1.10766
ENSMUSP00000091768	ENSMUSG00000038503	Mesdc2	Mesdc2 Q9ERE7 "LDLR chaperone MESD Precursor (Mesoderm development protein)(Mesoderm development candidate 2)"	0.5848	19	4	0.4286	18	3	0.3438	14	1	0.767158	0.0378543	1.26744	0.694386	0.000917197	1.04871	0.658031
ENSMUSP00000096218	ENSMUSG00000038664	Herc1	Herc1 Q3UF38;Q4VBD0;Q8BNF7;Q8BNK4;Q8BR49;Q8CBQ0;Q9CS23 "Putative uncharacterized protein ";"Herc1 protein Fragment ";"Putative uncharacterized protein Fragment ";"Putative uncharacterized protein Fragment ";"Putative uncharacterized protein Fragment ";"Putative uncharacterized protein ";"Putative uncharacterized protein Fragment "	0.1997	169	3	0.1634	142	2	0.2207	166	6	0.966541	0.800712	1.6639	1.19962	0.371119	4.59461	1.14617	0.305526	1.35987
ENSMUSP00000023361	ENSMUSG00000022680	Pdxdc1	Pdxdc1 Q99K01 "Pyridoxal-dependent decarboxylase domain-containing protein 1 (EC 4.1.1.-)"	0.3085	37	3	0.2459	32	4	0.2269	33	4	1.05678	0.263865	1.16708	0.984986	0.898364	1.41436	0.970795	0.679003	1.22945
ENSMUSP00000066038	ENSMUSG00000053565	Eif3k	Eif3k Q9DBZ5 "Eukaryotic translation initiation factor 3 subunit K (eIF3k)(Eukaryotic translation initiation factor 3 subunit 12)(eIF-3 p25)"	0.3165	15	4	0.2844	10	2				0.999177	0.995571	1.54428	1.04311	0.27936	1.28621
ENSMUSP00000018430	ENSMUSG00000018286	Psmb6	Psmb6 Q60692 "Proteasome subunit beta type-6 Precursor (EC 3.4.25.1)(Proteasome delta chain)(Macropain delta chain)(Multicatalytic endopeptidase complex delta chain)(Proteasome subunit Y)(Low molecular mass protein 19)"	0.2521	16	4	0.4286	19	3	0.2269	16	3	0.993248	0.929715	1.25234	1.13683	0.234815	1.38861	1.01442	0.81224	1.2559
ENSMUSP00000017975	ENSMUSG00000017831	Rab5a	Rab5a Q9CQD1 "Ras-related protein Rab-5A "	0.6233	17	3	0.4093	11	1	0.5163	11	1	1.01541	0.923149	1.82897	0.823742			8.43076
ENSMUSP00000091435	ENSMUSG00000059248	Sept9	Sept9 Q80UG5 "Septin-9 (SL3-3 integration site 1 protein)"	0.4442	44	3	0.4648	38	4	0.4528	47	6	1.12321	0.675211	2.79968	0.871409	0.590119	2.07208	0.790396	0.235923	1.56689
ENSMUSP00000086987	ENSMUSG00000057278	Snrpg	Snrpg P62309 "Small nuclear ribonucleoprotein G (snRNP-G)(Sm protein G)(Sm-G)(SmG)"	0.8947	13	3	0.3421	4	2	0.4605	8	3	0.964972	0.689862	1.39454	0.966063	0.656012	2.07775	0.941094	0.207942	1.153
ENSMUSP00000026846	ENSMUSG00000025747	Tyms	Tyms P07607 "Thymidylate synthase (TSase)(TS)(EC 2.1.1.45)"	0.3681	23	3	0.3322	17	0	0.3257	20	4	0.893444	0.722893	3.28281				1.17465	0.347759	1.58599
ENSMUSP00000007251	ENSMUSG00000007036	Bat5	Bat5 Q9Z1Q2 "Protein BAT5 (HLA-B-associated transcript 5)"	0.2939	31	4	0.2778	25	3	0.2473	22	3	1.29609	0.045461	1.28335	1.17663	0.25863	1.56516	1.45434	0.124686	1.87681
ENSMUSP00000032196	ENSMUSG00000030105	Arl8b	Arl8b Q9CQW2 "ADP-ribosylation factor-like protein 8B (ADP-ribosylation factor-like protein 10C)(Novel small G protein indispensable for equal chromosome segregation 1)"	0.4892	17	1	0.5376	19	1	0.3925	14	4	0.855954			1.03328			0.848404	0.546184	2.16225
ENSMUSP00000100730	ENSMUSG00000063543	CT030635.1	CT030635.1 Q9D0T1 "NHP2-like protein 1 (High mobility group-like nuclear protein 2 homolog 1)(U4/U6.U5 tri-snRNP 15.5 kDa protein)(Sperm-specific antigen 1)(Fertilization antigen 1)(FA-1)"	0.5938	16	3	0.6406	18	4	0.5938	10	2	1.01607	0.829257	1.32298	1.04541	0.285596	1.11517	0.690311	0.0700516	1.68247
ENSMUSP00000105753	ENSMUSG00000037376	Trmt6	Trmt6 Q8CE96 "tRNA (adenine-N(1)-)-methyltransferase non-catalytic subunit TRM6 (tRNA(m1A58)-methyltransferase subunit TRM6)(tRNA(m1A58)MTase subunit TRM6)"	0.2624	25	3	0.3004	29	5	0.2091	20	3	1.00046	0.99633	1.46323	1.03089	0.781924	1.33006	1.16283	0.0428638	1.14901
ENSMUSP00000113553	ENSMUSG00000040550	Otud6b	Otud6b Q8K2H2 "OTU domain-containing protein 6B "	0.3477	21	3	0.3323	21	3	0.2646	17	2	0.890351	0.13127	1.36161	0.969583	0.859923	1.94321	1.37182	0.433125	25.8067
ENSMUSP00000005620	ENSMUSG00000005483	Dnajb1	Dnajb1 Q9QYJ3 "DnaJ homolog subfamily B member 1 (Heat shock 40 kDa protein 1)(Heat shock protein 40)(HSP40)"	0.4618	37	3	0.5676	22	4	0.4529	24	4	1.19781	0.0528839	1.2045	0.91471	0.272987	1.23596	0.978891	0.852602	1.39869
ENSMUSP00000021843	ENSMUSG00000046949	Nqo2	Nqo2 Q9JI75 "Ribosyldihydronicotinamide dehydrogenase [quinone] (EC 1.10.99.2)(NRH dehydrogenase [quinone] 2)(NRH:quinone oxidoreductase 2)(Quinone reductase 2)(QR2)"	0.2771	14	4	0.2895	18	3	0.2669	16	3	1.07932	0.583321	1.48637	1.17228	0.154638	1.35746	1.18174	0.365331	1.85644
ENSMUSP00000035244	ENSMUSG00000042426	Dhx29	Dhx29 Q6PGC1 "ATP-dependent RNA helicase Dhx29 (EC 3.6.1.-)(DEAH box protein 29)"	0.2615	61	6	0.2718	64	3	0.2725	66	3	1.19051	0.438328	1.70343	1.15656	0.0131972	1.07532	1.15318	0.0123777	1.0713
ENSMUSP00000039322	ENSMUSG00000034560	A230046K03Rik	A230046K03Rik Q3UMB9 "WASH complex subunit 7 "	0.2711	55	3	0.2694	60	1	0.2873	65	3	1.03585	0.723238	1.45074	1.2257			1.14582	0.279504	1.4898
ENSMUSP00000101749	ENSMUSG00000025156	Gps1	Gps1 Q99LD4 "COP9 signalosome complex subunit 1 (Signalosome subunit 1)(SGN1)(JAB1-containing signalosome subunit 1)(G protein pathway suppressor 1)(GPS-1)"	0.5074	33	4	0.3694	28	5	0.3633	25	3	0.891237	0.261621	1.30424	1.13567	0.530169	1.67281	1.24862	0.167687	1.5682
ENSMUSP00000035851	ENSMUSG00000039703	Nploc4	Nploc4 P60670 "Nuclear protein localization protein 4 homolog (Protein NPL4)"	0.375	30	4	0.3405	32	3	0.3191	35	3	1.02193	0.887476	1.566	1.03126	0.0518854	1.0319	1.11525	0.136357	1.21376
ENSMUSP00000051643	ENSMUSG00000039768	Dnajc11	Dnajc11 Q5U458 "DnaJ homolog subfamily C member 11 "	0.3757	31	3	0.356	28	3	0.347	30	4	1.09604	0.012606	1.04575	1.12416	0.256148	1.37707	1.10055	0.666724	1.89788
ENSMUSP00000027839	ENSMUSG00000026558	Uck2	Uck2 Q99PM9 "Uridine-cytidine kinase 2 (UCK 2)(EC 2.7.1.48)(Uridine monophosphokinase 2)(Cytidine monophosphokinase 2)"	0.5019	22	2	0.3448	14	3	0.3793	15	2	0.8351	0.377155	4.66992	1.13027	0.555589	6.38794	1.14158	0.0112055	1.03006
ENSMUSP00000031099	ENSMUSG00000029198	Grpel1	Grpel1 Q99LP6 "GrpE protein homolog 1, mitochondrial Precursor (Mt-GrpE#1)"	0.5945	18	5	0.3456	16	5	0.4516	18	5	1.01064	0.846453	1.15282	0.845171	0.0204281	1.13365	0.927789	0.385966	1.23861
ENSMUSP00000111942	ENSMUSG00000060904	Arl1	Arl1 P61211 "ADP-ribosylation factor-like protein 1 "	0.4712	20	4	0.4084	15	4	0.5812	15	4	0.812506	0.110427	1.34214	1.03461	0.943477	4.08052	1.05015	0.755076	1.57718
ENSMUSP00000118221	ENSMUSG00000003161	Sri	Sri NP_001074443.1 "sorcin isoform 1 "	0.404	11	5	0.3586	16	6	0.3737	15	3	0.788519	0.0921086	1.34863	0.84098	0.130027	1.27886	0.841584	0.0235425	1.12291
ENSMUSP00000106609	ENSMUSG00000029726	Mepce	Mepce D3YZZ7 "Putative uncharacterized protein Mepce "	0.5241	59	3	0.4232	40	3	0.3389	43	3	1.04394	0.810162	1.96746	0.988039	0.849272	1.27142	1.07186	0.780119	11.5947
ENSMUSP00000045998	ENSMUSG00000039000	Ube3c	Ube3c Q80U95 "Ubiquitin-protein ligase E3C (EC 6.3.2.-)"	0.2013	44	4	0.2336	42	1	0.2641	59	4	0.886478	0.544541	1.75551	0.777814			1.12086	0.348354	1.38732
ENSMUSP00000105010	ENSMUSG00000018322	Tomm34	Tomm34 Q9CYG7 "Mitochondrial import receptor subunit TOM34 (Translocase of outer membrane 34 kDa subunit)"	0.411	24	3	0.4175	28	5	0.4369	20	4	1.00056	0.997281	1.86954	0.924091	0.208711	1.15764	0.89599	0.215853	1.25044
ENSMUSP00000027247	ENSMUSG00000026078	Pdcl3	Pdcl3 Q8BVF2 "Phosducin-like protein 3 (Viral IAP-associated factor 1)(VIAF-1)"	0.55	23	2	0.5458	23	4	0.4667	19	5	1.15796	0.510687	6.8693	1.00944	0.984645	4.18683	1.23423	0.122748	1.349
ENSMUSP00000115822	ENSMUSG00000026483	Fam129a	Fam129a Q3UW53 "Protein Niban (Protein FAM129A)"	0.2721	37	3	0.3315	49	9	0.363	44	1	0.71725	0.110982	1.68335	0.933283	0.157452	1.10748	0.943026
ENSMUSP00000025836	ENSMUSG00000024902	Mrpl11	Mrpl11 Q9CQF0 "39S ribosomal protein L11, mitochondrial Precursor (L11mt)(MRP-L11)"	0.5729	21	6	0.5104	21	4	0.4479	13	5	1.07849	0.151494	1.12169	0.98946	0.800995	1.13031	1.00333	0.949297	1.14604
ENSMUSP00000101612	ENSMUSG00000028580	Pum1	Pum1 A8WHM8;Q3UHW0 "Pumilio 1 (Drosophila) Fragment ";"Putative uncharacterized protein "	0.3027	49	3	0.2226	36	2	0.204	35	2	1.04752	0.715481	1.6095	0.969682	0.75796	2.66136	1.12194	0.198279	1.60106
ENSMUSP00000019679	ENSMUSG00000002343	Armc6	Armc6 Q8BNU0 "Armadillo repeat-containing protein 6 "	0.3889	22	3	0.4231	22	1	0.5534	34	3	1.25534	0.262092	1.88296	1.34336			1.02243	0.965509	7.07113
ENSMUSP00000060028	ENSMUSG00000017561	Crlf3	Crlf3 Q9Z2L7 "Cytokine receptor-like factor 3 (Cytokine receptor-related factor 4)(Cytokine receptor-like molecule 9)(CREME-9)"	0.5	43	3	0.3867	24	3	0.5158	33	3	1.31443	0.0239433	1.20368	1.0228	0.785238	1.36607	0.92817	0.412965	1.36721
ENSMUSP00000004968	ENSMUSG00000004846	Plod3	Plod3 Q9R0E1 "Procollagen-lysine,2-oxoglutarate 5-dioxygenase 3 Precursor (EC 1.14.11.4)(Lysyl hydroxylase 3)(LH3)"	0.2659	34	2	0.3468	45	4	0.3171	42	4	0.948148	0.585188	2.42786	0.992585	0.938928	1.32924	1.06613	0.304087	1.17907
ENSMUSP00000025204	ENSMUSG00000024346	Pfdn1	Pfdn1 Q9CWM4 "Prefoldin subunit 1 "	0.7049	21	3	0.6066	12	3	0.5082	19	3	1.02917	0.714238	1.34098	0.875547	0.314311	1.53616	0.894099	0.00425407	1.03202
ENSMUSP00000035157	ENSMUSG00000032553	Srprb	Srprb P47758 "Signal recognition particle receptor subunit beta (SR-beta)"	0.3494	17	3	0.2751	16	2	0.4833	16	2	1.02938	0.690825	1.31131	1.09584	0.258116	1.64733	0.819102	0.260143	2.99773
ENSMUSP00000020927	ENSMUSG00000020605	Hs1bp3	Hs1bp3 Q3TC93 "HCLS1-binding protein 3 (HS1-binding protein 3)(HSP1BP-3)"	0.4167	23	3	0.4444	22	3				1.31038	0.382628	10.5376	1.17587	0.380743	1.86832
ENSMUSP00000108987	ENSMUSG00000036707	Cab39	Cab39 Q06138 "Calcium-binding protein 39 (Protein Mo25)"	0.4018	29	6	0.3666	29	7	0.5337	30	6	0.841639	0.0381522	1.17176	1.07675	0.464322	1.26061	1.31042	0.0355502	1.27548
ENSMUSP00000003215	ENSMUSG00000003131	Pafah1b2	Pafah1b2 Q61206 "Platelet-activating factor acetylhydrolase IB subunit beta (EC 3.1.1.47)(PAF acetylhydrolase 30 kDa subunit)(PAF-AH 30 kDa subunit)(PAF-AH subunit beta)(PAFAH subunit beta)"	0.5328	18	3	0.5197	17	3	0.5197	21	2	0.987664	0.917915	1.58181	0.874518	0.344377	1.59978	1.05519	0.428332	1.72273
ENSMUSP00000035400	ENSMUSG00000022488	Nckap1l	Nckap1l Q3UDY0;Q8BVQ3;Q8K1X4 "Putative uncharacterized protein Fragment ";"Putative uncharacterized protein ";"NCK associated protein 1 likePutative uncharacterized protein ;"	0.2434	55	2	0.1702	38	2	0.1975	47	1	0.733622	0.255853	5.32723	0.818666	0.352337	4.81014	0.668743
ENSMUSP00000042009	ENSMUSG00000042215	Bag2	Bag2 Q91YN9 "BAG family molecular chaperone regulator 2 (BAG-2)(Bcl-2-associated athanogene 2)"	0.5381	22	5	0.6333	22	4	0.419	15	1	0.901395	0.503144	1.48012	0.968726	0.686073	1.25469	1.02702
ENSMUSP00000052758	ENSMUSG00000020640	Itsn2	Itsn2 Q9Z0R6 "Intersectin-2 (SH3 domain-containing protein 1B)(EH domain and SH3 domain regulator of endocytosis 2)(EH and SH3 domains protein 2)"	0.2461	68	3	0.2328	65	1	0.2039	53	2	1.26021	0.116482	1.45218	1.29856			0.72815	0.037352	1.26716
ENSMUSP00000042691	ENSMUSG00000020075	Ddx21	Ddx21 Q9JIK5 "Nucleolar RNA helicase 2 (EC 3.6.1.-)(Nucleolar RNA helicase II)(Nucleolar RNA helicase Gu)(RH II/Gu)(Gu-alpha)(DEAD box protein 21)"	0.4689	64	3	0.4183	56	5	0.4266	60	3	0.903559	0.441501	1.58138	1.20989	0.168235	1.37	1.19091	0.31772	1.76765
ENSMUSP00000112977	ENSMUSG00000029486	Mrpl1	Mrpl1 Q99N96 "39S ribosomal protein L1, mitochondrial Precursor (L1mt)(MRP-L1)"	0.4286	21	1	0.2649	16	1	0.247	18	1	1.11858			1.31465			1.0924
ENSMUSP00000064515	ENSMUSG00000056305	Usp39	Usp39 Q3TIX9 "U4/U6.U5 tri-snRNP-associated protein 2 (Inactive ubiquitin-specific peptidase 39)"	0.3528	29	3	0.1773	19	3	0.3404	28	3	1.13509	0.188049	1.31939	1.26824	0.332784	2.24159	0.943078	0.312518	1.20727
ENSMUSP00000061317	ENSMUSG00000017288	Vps53	Vps53 Q8CCB4 "Vacuolar protein sorting-associated protein 53 homolog "	0.3474	46	3	0.2163	44	2	0.2043	34	3	1.04776	0.729888	1.65868	0.865654	0.111894	1.38479	1.23567	0.337681	2.07168
ENSMUSP00000037656	ENSMUSG00000024937	Ehbp1l1	Ehbp1l1 Q99MS7 "EH domain-binding protein 1-like protein 1 (Tangerin)"	0.2974	95	3	0.2998	77	1	0.2509	82	2	1.52005	0.0817225	1.73215	1.03354			0.92812	0.450813	2.25149
ENSMUSP00000047700	ENSMUSG00000034190	Chmp7	Chmp7 Q8R1T1 "Charged multivesicular body protein 7 (Chromatin-modifying protein 7)"	0.3282	21	3	0.1951	16	4	0.3769	25	2	0.952758	0.893335	37.9252	1.02772	0.174749	1.10278	0.995646	0.830677	1.22568
ENSMUSP00000049882	ENSMUSG00000051154	Commd3	Commd3 Q63829 "COMM domain-containing protein 3 (Bmi-1 upstream gene protein)(Bup protein)"	0.4718	16	3	0.4974	18	3	0.3641	13	3	1.00289	0.982896	1.66946	1.0356	0.87883	2.39164	1.11716	0.586957	2.10275
ENSMUSP00000026135	ENSMUSG00000025142	Aspscr1	Aspscr1 Q8VBT9 "Tether containing UBX domain for GLUT4 (Alveolar soft part sarcoma chromosomal region candidate gene 1 protein homolog)"	0.3509	29	1	0.4636	35	2	0.3545	30	2	1.03413			1.02718	0.893226	7.48415	1.173	0.295313	2.75744
ENSMUSP00000107946	ENSMUSG00000031353	Rbbp7	Rbbp7 A2AFJ1 "Retinoblastoma binding protein 7 "	0.3654	20	3	0.3534	18	2	0.3341	16	2	1.19345	0.0813975	1.26048	0.849416	0.00509674	1.01674	0.98107	0.676708	1.54703
ENSMUSP00000106046	ENSMUSG00000027363	Usp8	Usp8 A2AI52;Q3UQ26;Q58E42 "Ubiquitin carboxyl-terminal hydrolase (EC 3.1.2.15)";"Ubiquitin carboxyl-terminal hydrolase Fragment (EC 3.1.2.15)";"Ubiquitin carboxyl-terminal hydrolase Fragment (EC 3.1.2.15)"	0.3437	56	4	0.2291	45	2	0.2126	45	2	0.911477	0.203943	1.19986	0.704843	0.170556	3.38716	0.988972	0.965677	13.612
ENSMUSP00000026416	ENSMUSG00000025358	Cdk2	Cdk2 P97377 "Cell division protein kinase 2 (EC 2.7.11.22)"	0.2659	17	3	0.2717	15	2	0.2948	20	3	1.15528	0.267751	1.50453	0.913068	0.00650101	1.01187	0.864747	0.304209	1.57842
ENSMUSP00000058391	ENSMUSG00000050029	Rap2c	Rap2c Q8BU31 "Ras-related protein Rap-2c Precursor "	0.5628	12	2	0.2459	9	2	0.3607	11	1	1.00445	0.975238	4.26021	0.992955	0.645957	1.15549	0.780022
ENSMUSP00000019076	ENSMUSG00000018932	Map2k3	Map2k3 O09110 "Dual specificity mitogen-activated protein kinase kinase 3 (MAP kinase kinase 3)(MAPKK 3)(EC 2.7.12.2)(MAPK/ERK kinase 3)(MEK 3)"	0.5389	25	3	0.2565	19	1	0.2478	18	1	1.14627	0.527795	2.17148				1.29129
ENSMUSP00000121032	ENSMUSG00000034135	Sik3	Sik3 NP_081774.3 "serine/threonine-protein kinase SIK3 "	0.3178	68	3	0.214	59	2	0.2118	55	2	1.12883	0.600033	2.32773	1.09419	0.491074	3.04061	1.03598	0.862885	7.789
ENSMUSP00000069937	ENSMUSG00000024983	Vti1a	Vti1a Q5FWJ7 "Vesicle transport through interaction with t-SNAREs homolog 1A (Yeast), isoform CRA_dVti1a protein ;"	0.7991	24	3	0.5491	22	2	0.4732	20	2	1.04399	0.456213	1.22403	0.907953	0.465724	3.00851	0.649577	0.149299	3.70499
ENSMUSP00000034400	ENSMUSG00000031924	Cyb5b	Cyb5b Q9CQX2 "Cytochrome b5 type B Precursor (Cytochrome b5 outer mitochondrial membrane isoform)"	0.5685	12	2	0.5616	12	2	0.5616	9	2	0.84758	0.0308896	1.10742	1.03949	0.92292	57.0652	1.06021	0.449275	1.88325
ENSMUSP00000113174	ENSMUSG00000039156	Stim2	Stim2 P83093 "Stromal interaction molecule 2 Precursor "	0.3165	49	3	0.3448	51	4	0.2854	39	2	0.92589	0.173461	1.17298	0.939463	0.787405	1.96236	0.863481	0.716194	49.533
ENSMUSP00000124909	ENSMUSG00000033083	Tbc1d4	Tbc1d4 Tbc1d4-010 "TBC1 domain family, member 4 Gene [Source:MGI (curated);Acc:MGI:2429660]" "MGI_curated_transcript"	0.2466	47	3	0.2502	50	3	0.267	56	3	0.908542	0.479826	1.61472	0.790165	0.304341	2.09592	0.904934	0.661718	2.32918
ENSMUSP00000030090	ENSMUSG00000028393	Alad	Alad P10518 "Delta-aminolevulinic acid dehydratase (ALADH)(EC 4.2.1.24)(Porphobilinogen synthase)"	0.3455	20	2	0.3091	15	1	0.4848	18	3	0.888268	0.336849	2.41157	1.32245			1.2931	0.00199548	1.05073
ENSMUSP00000033901	ENSMUSG00000031505	Carkd	Carkd Q9CZ42 "Carbohydrate kinase domain-containing protein Precursor "	0.2362	17	3	0.4723	17	2	0.2449	15	3	0.81754	0.150795	1.46398	0.883979	0.14437	1.43557	1.26812	0.32112	2.18517
ENSMUSP00000001242	ENSMUSG00000053329	D10Jhu81e	D10Jhu81e Q9D172 "ES1 protein homolog, mitochondrial Precursor "	0.4586	18	2	0.3421	17	3	0.3684	19	2	0.979543	0.847539	2.93168	0.790073	0.0473133	1.25702	0.777617	0.345494	6.87181
ENSMUSP00000043730	ENSMUSG00000033554	Dph5	Dph5 Q9CWQ0 "Diphthine synthase (EC 2.1.1.98)(Diphthamide biosynthesis methyltransferase)"	0.3345	15	3	0.2598	13	1	0.2669	17	2	1.01053	0.925244	1.52965	1.13657			1.46699	0.0845072	1.91585
ENSMUSP00000033025	ENSMUSG00000030763	Lcmt1	Lcmt1 A2RTH5;Q78K29;Q9D963 "Leucine carboxyl methyltransferase 1Leucine carboxyl methyltransferase 1, isoform CRA_b ;";"Lcmt1 protein ";"Putative uncharacterized protein Fragment "	0.2771	17	1	0.2199	6	1	0.2319	13	1	0.80731			1.0139			1.07984
ENSMUSP00000001485	ENSMUSG00000001445	Mrpl10	Mrpl10 Q3TBW2 "39S ribosomal protein L10, mitochondrial Precursor (L10mt)(MRP-L10)"	0.416	18	3	0.542	23	4	0.729	27	4	0.975038	0.890618	2.01164	0.963314	0.675369	1.29342	1.07106	0.468736	1.3022
ENSMUSP00000037631	ENSMUSG00000039680	Mrps6	Mrps6 P58064 "28S ribosomal protein S6, mitochondrial (S6mt)(MRP-S6)"	0.64	14	2	0.416	11	2	0.36	7	1	1.40804	0.289445	8.376	0.820799	0.31197	3.81324	0.767022
ENSMUSP00000034689	ENSMUSG00000032171	Pin1	Pin1 Q9QUR7 "Peptidyl-prolyl cis-trans isomerase NIMA-interacting 1 (EC 5.2.1.8)(Peptidyl-prolyl cis-trans isomerase Pin1)(PPIase Pin1)"	0.4909	10	2	0.5515	9	1	0.3455	10	1	1.12711	0.440195	3.52011	0.779111			0.654941
ENSMUSP00000021514	ENSMUSG00000021096	Ppm1a	Ppm1a P49443 "Protein phosphatase 1A (EC 3.1.3.16)(Protein phosphatase 2C isoform alpha)(PP2C-alpha)(Protein phosphatase IA)"	0.3586	25	1	0.2696	23	3				0.794687			0.793348	0.0748836	1.3352
ENSMUSP00000030742	ENSMUSG00000028910	Mecr	Mecr Q9DCS3 "Trans-2-enoyl-CoA reductase, mitochondrial Precursor (EC 1.3.1.38)"	0.4772	23	2	0.3029	14	2	0.3539	18	3	1.02279	0.899366	6.02491	1.11407	0.0712814	1.16686	0.887339	0.187559	1.29822
ENSMUSP00000122787	ENSMUSG00000051457	Spn	Spn Q544C5 "MCG145268, isoform CRA_aPutative uncharacterized proteinSialophorin ;;"	0.2506	18	2	0.319	17	2	0.2152	16	2	0.561874	0.0932655	2.94711	0.26329	0.0767465	7.79962	0.454102	0.137652	9.05469
ENSMUSP00000068479	ENSMUSG00000026817	Ak1	Ak1 Q9R0Y5 "Adenylate kinase isoenzyme 1 (AK 1)(EC 2.7.4.3)(ATP-AMP transphosphorylase 1)(Myokinase)"	0.419	12	3	0.2474	9	2	0.2333	11	2	1.10148	0.28726	1.33565	0.792778	0.0452018	1.23349	0.724336	0.0811739	1.69103
ENSMUSP00000124480	ENSMUSG00000024646	Cyb5	Cyb5 Q544Z9 "Cytochrome b-5, isoform CRA_dPutative uncharacterized protein ;"	0.5149	8	2	0.4851	8	2	0.4776	6	2	0.601865	0.154448	4.93587	0.487875	0.0928871	3.81924	0.676763	0.0864792	1.97006
ENSMUSP00000030797	ENSMUSG00000028955	Vamp3	Vamp3 P63024 "Vesicle-associated membrane protein 3 (VAMP-3)(Synaptobrevin-3)(Cellubrevin)(CEB)"	0.6117	8	3	0.6019	9	2	0.5437	7	2	1.13178	0.0162988	1.07127	1.015	0.903178	3.43595	1.00781	0.947526	3.30954
ENSMUSP00000107383	ENSMUSG00000079252	Ifrg15	Ifrg15 Q3U8P1;Q3UAA2;Q8BK77;Q9D178;Q9ER81 "Putative uncharacterized protein ";"Putative uncharacterized protein ";"Putative uncharacterized protein Fragment ";"Putative uncharacterized protein ";"15kD interferon alpha responsive proteinIfrg15 proteinInterferon alpha responsive genePutative uncharacterized protein ;;;"	0.2519	6	2	0.3053	6	1				1.04005	0.702334	2.68601
ENSMUSP00000052942	ENSMUSG00000022024	Sugt1	Sugt1 Q9CX34 "Suppressor of G2 allele of SKP1 homolog "	0.4702	24	6	0.3929	16	4	0.3988	16	2	1.02359	0.722172	1.17269	0.962233	0.459504	1.15573	0.968888	0.788218	3.1973
ENSMUSP00000110707	ENSMUSG00000026655	Fam107b	Fam107b Q3TGF2 "Protein FAM107B "	0.687	15	5	0.6794	16	5	0.7634	19	4	0.582663	0.00497739	1.30675	0.405491	0.00041667	1.2611	0.42414	0.0091669	1.57304
ENSMUSP00000042070	ENSMUSG00000036104	Rab3gap1	Rab3gap1 Q80UJ7 "Rab3 GTPase-activating protein catalytic subunit (RAB3 GTPase-activating protein 130 kDa subunit)(Rab3-GAP p130)(Rab3-GAP)"	0.263	40	4	0.2467	36	3	0.1509	28	3	0.926691	0.319301	1.22558	1.1087	0.739848	3.20683	0.911393	0.536116	1.7145
ENSMUSP00000105148	ENSMUSG00000027650	2610036D13Rik	2610036D13Rik Q91V83 "Uncharacterized protein KIAA0406 homolog "	0.3456	54	5	0.1945	43	1	0.2111	43	4	1.06442	0.119144	1.09159	0.772918			1.17914	0.446272	1.82152
ENSMUSP00000005431	ENSMUSG00000005299	Letm1	Letm1 Q9Z2I0 "LETM1 and EF-hand domain-containing protein 1, mitochondrial Precursor (Leucine zipper-EF-hand-containing transmembrane protein 1)"	0.4675	54	6	0.5678	60	10	0.3537	43	4	1.05188	0.373234	1.1423	0.925792	0.375889	1.20591	1.03257	0.815804	1.49375
ENSMUSP00000039243	ENSMUSG00000034484	Snx2	Snx2 Q9CWK8 "Sorting nexin-2 "	0.3834	38	5	0.3507	41	4	0.3738	36	6	1.11749	0.248998	1.25709	1.10163	0.598044	1.68891	1.20504	0.000707707	1.06692
ENSMUSP00000044871	ENSMUSG00000041958	Pigs	Pigs Q6PD26 "GPI transamidase component PIG-S (Phosphatidylinositol-glycan biosynthesis class S protein)"	0.3387	28	4	0.3261	28	4	0.3369	35	6	0.835386	0.5361	2.27373	1.14847	0.352916	1.49429	1.10128	0.0546261	1.10439
ENSMUSP00000006254	ENSMUSG00000006095	Tbcb	Tbcb Q9D1E6 "Tubulin-folding cofactor B (Tubulin-specific chaperone B)(Cytoskeleton-associated protein 1)(Cytoskeleton-associated protein CKAPI)"	0.4877	22	4	0.2295	10	3	0.4549	17	6	1.11187	0.156324	1.19632	0.920101	0.536264	1.62266	0.813329	0.0626157	1.24925
ENSMUSP00000121507	ENSMUSG00000019790	Stxbp5	Stxbp5 D3Z2Q2 "Putative uncharacterized protein Stxbp5 "	0.2338	43	4	0.1801	41	2	0.1567	34	2	0.955605	0.427909	1.17118	1.1763	0.332209	3.27491	1.25222	0.26524	3.54199
ENSMUSP00000047797	ENSMUSG00000041781	Cpsf2	Cpsf2 O35218 "Cleavage and polyadenylation specificity factor subunit 2 (Cleavage and polyadenylation specificity factor 100 kDa subunit)(CPSF 100 kDa subunit)"	0.2673	28	2	0.2545	32	3	0.2506	31	3	0.945415	0.791657	8.17358	1.02158	0.894208	1.84158	1.05682	0.547349	1.39267
ENSMUSP00000023873	ENSMUSG00000023110	Prmt5	Prmt5 Q8CIG8 "Protein arginine N-methyltransferase 5 (EC 2.1.1.-)(Histone-arginine N-methyltransferase PRMT5)(EC 2.1.1.125)(Shk1 kinase-binding protein 1 homolog)(SKB1 homolog)(Jak-binding protein 1)"	0.281	34	4	0.2951	33	4	0.2622	23	4	0.873792	0.120628	1.22092	1.0556	0.549386	1.29175	1.11655	0.124818	1.18044
ENSMUSP00000119981	ENSMUSG00000072946	Ptgr2	Ptgr2 NP_084156.2 "prostaglandin reductase 2 "	0.453	17	4	0.4416	18	3	0.3789	15	3	1.04739	0.564384	1.25624	0.936584	0.78727	2.49833	1.10538	0.620512	2.10272
ENSMUSP00000007980	ENSMUSG00000007836	Hnrnpa0	Hnrnpa0 Q9CX86 "Putative uncharacterized protein "	0.3705	30	4	0.4262	30	3	0.4852	36	3	1.23946	0.00374824	1.08648	1.13934	0.285734	1.47539	0.930955	0.11853	1.1237
ENSMUSP00000033723	ENSMUSG00000031357	Syap1	Syap1 Q9D5V6 "Synapse-associated protein 1 "	0.3479	22	4	0.2	14	3				0.846654	0.0687244	1.20951	0.87428	0.343007	1.59854
ENSMUSP00000069578	ENSMUSG00000056209	Npm3	Npm3 Q9CPP0 "Nucleoplasmin-3 "	0.36	15	4	0.5886	18	2	0.4057	24	2	0.838495	0.0149329	1.11725	0.908297	0.457905	2.91629	0.712392	0.201663	4.10627
ENSMUSP00000035220	ENSMUSG00000032601	Prkar2a	Prkar2a P12367 "cAMP-dependent protein kinase type II-alpha regulatory subunit "	0.4701	28	3	0.3532	25	2	0.4403	33	2	0.953958	0.440392	1.23664	0.899186	0.429043	2.93995	0.947162	0.605789	2.632
ENSMUSP00000101139	ENSMUSG00000019804	Snx3	Snx3 D3Z6Z0 "Putative uncharacterized protein Snx3 "	0.5214	23	3	0.3889	14	3	0.5357	21	2	1.17081	0.116173	1.28913	0.997833	0.977661	1.34379	1.19487	0.0580984	1.23001
ENSMUSP00000084180	ENSMUSG00000025041	Nt5c2	Nt5c2 Q3V1L4 "Cytosolic purine 5'-nucleotidase (EC 3.1.3.5)(Cytosolic 5'-nucleotidase II)"	0.2589	24	4	0.2893	30	5	0.3125	34	6	0.654705	0.0206439	1.35032	0.657175	0.00135576	1.15787	0.833473	0.135708	1.30152
ENSMUSP00000070572	ENSMUSG00000021000	Ctage5	Ctage5 Q3TZZ3 "Putative uncharacterized protein "	0.418	48	3	0.3401	38	3	0.2419	38	1	0.910656	0.496812	1.63077	0.819668	0.0784868	1.29044	0.747073
ENSMUSP00000103556	ENSMUSG00000020483	Dynll2	Dynll2 Q9D0M5 "Dynein light chain 2, cytoplasmic (Dynein light chain LC8-type 2)(8 kDa dynein light chain b)(DLC8b)(DLC8)"	0.7079	12	2							1.26639	0.61287	74.5005
ENSMUSP00000108000	ENSMUSG00000026434	Nucks1	Nucks1 Nucks1-202 "nuclear casein kinase and cyclin-dependent kinase substrate 1 Gene [Source:MGI Symbol;Acc:MGI:1934811]" "MGI_automatic_transcript"	0.3219	21	5	0.4359	20	5	0.4034	18	5	0.844306	0.627941	2.45102	0.964541	0.911874	2.34077	0.77439	0.115657	1.42514
ENSMUSP00000047665	ENSMUSG00000039197	Adk	Adk P55264 "Adenosine kinase (AK)(EC 2.7.1.20)(Adenosine 5'-phosphotransferase)"	0.5319	27	3	0.4183	26	6	0.4543	22	4	0.791618	0.0518179	1.26903	0.685954	0.00347518	1.20499	0.826669	0.110915	1.31042
ENSMUSP00000009036	ENSMUSG00000008892	Vdac3	Vdac3 Q60931 "Voltage-dependent anion-selective channel protein 3 (VDAC-3)(mVDAC3)(Outer mitochondrial membrane protein porin 3)"	0.3803	20	5	0.4507	20	5	0.4613	15	4	0.744672	0.0263047	1.26863	0.989651	0.946682	1.5005	1.50219	0.0626466	1.56351
ENSMUSP00000031637	ENSMUSG00000029632	Ndufa4	Ndufa4 Q62425 "NADH dehydrogenase [ubiquinone] 1 alpha subcomplex subunit 4 (NADH-ubiquinone oxidoreductase MLRQ subunit)(Complex I-MLRQ)(CI-MLRQ)"	0.622	8	5	0.7195	10	3	0.6707	10	4	1.0165	0.849105	1.25088	0.870076	0.222876	1.40908	1.06208	0.539562	1.31995
ENSMUSP00000096537	ENSMUSG00000066839	Ecsit	Ecsit Q9QZH6 "Evolutionarily conserved signaling intermediate in Toll pathway, mitochondrial Precursor (Protein SITPEC)"	0.4391	28	4	0.3954	28	4	0.3241	28	4	1.07562	0.293717	1.20043	1.03866	0.785605	1.50066	0.974824	0.815858	1.37622
ENSMUSP00000027050	ENSMUSG00000025917	Cops5	Cops5 O35864 "COP9 signalosome complex subunit 5 (Signalosome subunit 5)(SGN5)(EC 3.4.-.-)(Jun activation domain-binding protein 1)(Kip1 C-terminus-interacting protein 2)"	0.3473	16	3	0.3713	15	3	0.1946	12	3	0.953318	0.882289	3.41149	1.10255	0.453818	1.57709	1.1113	0.243488	1.31992
ENSMUSP00000022416	ENSMUSG00000021866	Anxa11	Anxa11 P97384 "Annexin A11 (Annexin-11)(Annexin XI)(Calcyclin-associated annexin 50)(CAP-50)"	0.4254	41	3	0.4115	37	6	0.3678	32	7	0.836952	0.364723	1.93162	0.744168	0.000115501	1.07253	0.731857	0.0410628	1.34263
ENSMUSP00000105657	ENSMUSG00000027423	Snx5	Snx5 Q9D8U8 "Sorting nexin-5 "	0.401	24	5	0.2748	16	5	0.3589	25	4	1.11434	0.370903	1.34775	1.04442	0.293769	1.11508	1.16157	0.327013	1.50357
ENSMUSP00000114873	ENSMUSG00000047721	Bola2	Bola2 Q8BGS2 "BolA-like protein 2 "	0.6395	11	3	0.5698	8	2	0.6163	9	3	1.10814	0.387124	1.49606	0.895098	0.162099	1.44267	0.863751	0.0509371	1.15946
ENSMUSP00000112138	ENSMUSG00000027287	Snap23	Snap23 B0R029;Q9D3L3 "Synaptosomal-associated protein 23 Fragment ";"Synaptosomal-associated protein "	0.6018	18	3	0.457	10	4	0.3846	17	4	1.02113	0.884144	1.72539	0.982145	0.830784	1.27902	0.874681	0.227778	1.32555
ENSMUSP00000022245	ENSMUSG00000021731	Mrps30	Mrps30 Q9D0G0 "28S ribosomal protein S30, mitochondrial (S30mt)(MRP-S30)"	0.3235	26	4	0.3597	24	1	0.2308	16	2	1.20817	0.159597	1.38162	1.1248			0.964583	0.315175	1.28067
ENSMUSP00000006911	ENSMUSG00000006728	Cdk4	Cdk4 P30285 "Cell division protein kinase 4 (EC 2.7.11.22)(Cyclin-dependent kinase 4)(PSK-J3)(CRK3)"	0.396	32	3	0.5281	36	2	0.4851	29	5	1.23786	0.352572	2.14744	0.839802	0.366635	4.22255	1.06696	0.528324	1.2981
ENSMUSP00000112606	ENSMUSG00000006005	Tpr	Tpr Q05CS8;Q32P08;Q3TZB5;Q3UVR0;Q3V1L5;Q7M739;Q8BIX0;Q8BK71;Q8BU18;Q8R4A0;Q91ZA5;Q921B9 "Tpr protein Fragment ";"Tpr protein Fragment ";"Putative uncharacterized protein Fragment ";"Putative uncharacterized protein Fragment ";"Putative uncharacterized protein Fragment ";"Nuclear pore complex-associated intranuclear coiled-coil protein TPRTranslocated promoter regionTranslocated promoter region, i…	0.258	112	3	0.2643	107	6	0.2448	99	3	1.23398	0.287577	1.87784	1.38311	0.0731713	1.45186	0.881739	0.0137929	1.06638
ENSMUSP00000065770	ENSMUSG00000032178	Ilf3	Ilf3 Q9Z1X4 "Interleukin enhancer-binding factor 3 "	0.2639	36	4	0.2773	46	4	0.1949	27	1	1.00968	0.890545	1.22732	0.905922	0.117255	1.15507	1.02137
ENSMUSP00000030140	ENSMUSG00000028431	Ikbkap	Ikbkap Q7TT37 "Elongator complex protein 1 (ELP1)(IkappaB kinase complex-associated protein)(IKK complex-associated protein)"	0.2746	60	7	0.2378	46	5	0.1718	43	3	0.863242	0.145339	1.23997	1.20889	0.0441444	1.19917	1.18199	0.0757572	1.23387
ENSMUSP00000034560	ENSMUSG00000032058	Ppp2r1b	Ppp2r1b Q3TTF6;Q8BIX1 "Putative uncharacterized protein ";"Putative uncharacterized protein "	0.4073	48	4	0.3875	47	3	0.4226	46	3	1.00706	0.969746	2.02786	0.780765	0.173326	1.66953	0.859469	0.246036	1.49402
ENSMUSP00000020932	ENSMUSG00000020612	Prkar1a	Prkar1a Q9DBC7 "cAMP-dependent protein kinase type I-alpha regulatory subunit "	0.4196	32	2	0.4196	26	2	0.3275	24	4	0.820143	0.235533	2.65666	1.10988	0.211118	1.57797	1.08445	0.443574	1.34056
ENSMUSP00000038763	ENSMUSG00000041650	Pcca	Pcca Q91ZA3 "Propionyl-CoA carboxylase alpha chain, mitochondrial Precursor (PCCase subunit alpha)(EC 6.4.1.3)(Propanoyl-CoA:carbon dioxide ligase subunit alpha)"	0.2334	31	3	0.3135	35	3	0.1948	33	3	0.853099	0.0850235	1.23762	0.787562	0.258485	1.9299	0.990305	0.937725	1.60814
ENSMUSP00000004955	ENSMUSG00000020528	Prpsap2	Prpsap2 Q8R574 "Phosphoribosyl pyrophosphate synthase-associated protein 2 (PRPP synthase-associated protein 2)(41 kDa phosphoribosypyrophosphate synthetase-associated protein)(PAP41)"	0.3767	22	3	0.4851	24	3	0.4743	23	4	1.08719	0.135946	1.15974	1.27626	0.243889	3.48724	1.25172	0.257946	1.67017
ENSMUSP00000031376	ENSMUSG00000029427	Zcchc8	Zcchc8 Q9CYA6 "Zinc finger CCHC domain-containing protein 8 "	0.244	21	2	0.2384	20	2	0.1001	16	1	1.14046	0.818712	300.405	0.989437	0.928691	3.31858	1.1549
ENSMUSP00000022808	ENSMUSG00000022194	Pabpn1	Pabpn1 Q8CCS6 "Polyadenylate-binding protein 2 (Poly(A)-binding protein 2)(PABP-2)(Poly(A)-binding protein II)(PABII)(Polyadenylate-binding nuclear protein 1)(Nuclear poly(A)-binding protein 1)"	0.6921	33	2				0.3709	18	2	1.07044	0.464115	2.16524				0.956943	0.365816	1.43633
ENSMUSP00000036603	ENSMUSG00000037275	Gemin5	Gemin5 Q8BX17 "Gem-associated protein 5 (Gemin5)"	0.2225	62	3	0.2492	56	3	0.2432	56	5	1.07946	0.399512	1.36317	1.09872	0.326226	1.3691	1.10201	0.351979	1.29205
ENSMUSP00000015171	ENSMUSG00000015027	Galns	Galns Q571E4 "N-acetylgalactosamine-6-sulfatase Precursor (EC 3.1.6.4)(N-acetylgalactosamine-6-sulfate sulfatase)(GalNAc6S sulfatase)(Galactose-6-sulfate sulfatase)(Chondroitinsulfatase)(Chondroitinase)"	0.5135	37	5	0.3692	24	4	0.3114	17	2	0.895561	0.327234	1.31597	0.86	0.608499	2.32051	1.5855
ENSMUSP00000018568	ENSMUSG00000020537	Drg2	Drg2 Q9QXB9 "Developmentally-regulated GTP-binding protein 2 (DRG-2)"	0.5495	35	4	0.3956	23	6	0.511	29	6	0.900419	0.0921495	1.14632	1.09969	0.277116	1.22187	0.919523	0.580047	1.44024
ENSMUSP00000020343	ENSMUSG00000020132	Rab21	Rab21 P35282 "Ras-related protein Rab-21 (Rab-12)"	0.509	30	2	0.5586	23	3	0.473	28	2	1.04971	0.71624	3.63365	1.01598	0.936014	2.12187	1.31491	0.336355	7.61718
ENSMUSP00000022281	ENSMUSG00000016018	Skiv2l2	Skiv2l2 Q9CZU3 "Superkiller viralicidic activity 2-like 2 (EC 3.6.1.-)(ATP-dependent helicase SKIV2L2)"	0.199	39	4	0.275	40	4	0.3	50	4	1.07467	0.545899	1.4015	1.07103	0.342618	1.2143	1.09631	0.318488	1.27783
ENSMUSP00000034541	ENSMUSG00000032042	Srpr	Srpr Q9DBG7 "Signal recognition particle receptor subunit alpha (SR-alpha)(Docking protein alpha)(DP-alpha)"	0.4324	43	5	0.3569	46	4	0.3381	40	4	1.10432	0.365654	1.31026	1.21974	0.158172	1.40202	0.957778	0.554635	1.22998
ENSMUSP00000104478	ENSMUSG00000020523	Fam114a2	Fam114a2 Q8VE88 "Protein FAM114A2 "	0.2897	22	4	0.2938	19	4				0.852147	0.0494444	1.17262	1.00987	0.890149	1.23141
ENSMUSP00000030432	ENSMUSG00000028672	Hmgcl	Hmgcl P38060 "Hydroxymethylglutaryl-CoA lyase, mitochondrial Precursor (HMG-CoA lyase)(HL)(EC 4.1.3.4)(3-hydroxy-3-methylglutarate-CoA lyase)"	0.3631	20	3	0.3723	22	2	0.3569	17	3	0.965552	0.745829	1.5006	0.81563	0.11986	1.63782	1.0182	0.118942	1.0299
ENSMUSP00000025893	ENSMUSG00000024944	Arl2	Arl2 Q9D0J4 "ADP-ribosylation factor-like protein 2 "	0.3587	9	4	0.2174	8	2	0.413	11	3	0.795769	0.0293873	1.20334	1.18721	0.657426	38.5977	1.26316	0.378743	2.45117
ENSMUSP00000025631	ENSMUSG00000024725	Ostf1	Ostf1 Q62422 "Osteoclast-stimulating factor 1 (SH3 domain protein 3)"	0.5953	12	5	0.4047	10	4	0.3256	12	6	0.84078	0.0176506	1.13165	0.691563	0.0198975	1.29428	0.643529	0.000292962	1.13527
ENSMUSP00000108103	ENSMUSG00000004266	Ptpn6	Ptpn6 P29351 "Tyrosine-protein phosphatase non-receptor type 6 (EC 3.1.3.48)(Protein-tyrosine phosphatase 1C)(PTP-1C)(Hematopoietic cell protein-tyrosine phosphatase)(70Z-SHP)(SH-PTP1)(SHP-1)(PTPTY-42)"	0.4101	48	9	0.3866	44	8	0.3899	41	9	0.729412	0.00165429	1.16267	0.755759	0.0425399	1.30685	0.895286	0.303072	1.26081
ENSMUSP00000125752	ENSMUSG00000027835	Pdcd10	Pdcd10 Q3TVB4 "Putative uncharacterized protein Fragment "	0.3868	11	3	0.3632	11	3	0.4292	17	2	0.815305	0.37007	2.15115	1.19054	0.150352	1.39009	1.15562	0.0619564	1.19653
ENSMUSP00000106001	ENSMUSG00000018796	Acsl1	Acsl1 P41216 "Long-chain-fatty-acid--CoA ligase 1 (EC 6.2.1.3)(Long-chain acyl-CoA synthetase 1)(LACS 1)"	0.3333	41	2	0.3591	39	2	0.2976	39	5	0.839203	0.655153	40.5164	0.707042	0.0341166	1.26652	0.974056	0.804681	1.31811
ENSMUSP00000059678	ENSMUSG00000052253	Zfp622	Zfp622 Q91VY9 "Zinc finger protein 622 "	0.4538	40	4	0.2878	29	4	0.3298	33	4	0.906161	0.274262	1.26483	1.11084	0.0675078	1.12659	1.03415	0.60288	1.20244
ENSMUSP00000005003	ENSMUSG00000004880	Lbr	Lbr Q3U9G9 "Lamin-B receptor (Integral nuclear envelope inner membrane protein)"	0.2332	24	3	0.2093	24	2	0.1981	31	4	0.935413	0.425136	1.3353	0.806989	0.0179616	1.07993	0.810118	0.276628	1.65723
ENSMUSP00000076235	ENSMUSG00000021871	Pnp	Pnp XP_001474586.1 "PREDICTED: similar to purine nucleoside phosphorylase "	0.3785	20	6	0.4583	23	3	0.4653	21	4	0.855909	0.0143863	1.11503	0.830235	0.26399	1.68316	0.969216	0.792363	1.41329
ENSMUSP00000124932	ENSMUSG00000019795	Pcmt1	Pcmt1 Q545L9;Q8BPI6 "Protein-L-isoaspartate O-methyltransferase (EC 2.1.1.77)";"Protein-L-isoaspartate O-methyltransferase Fragment (EC 2.1.1.77)"	0.4421	15	3	0.4105	15	4	0.4	19	2	0.881963	0.0947167	1.19643	0.679314	0.0116086	1.24882	0.782762	0.401247	9.68286
ENSMUSP00000043439	ENSMUSG00000040263	Klhdc4	Klhdc4 Q921I2 "Kelch domain-containing protein 4 "	0.2551	27	5	0.274	21	3	0.3647	26	3	1.05772	0.411729	1.18548	1.10828	0.0170683	1.0603	0.994345	0.977243	2.1342
ENSMUSP00000107448	ENSMUSG00000062014	Gmfb	Gmfb Q9CQI3 "Glia maturation factor beta (GMF-beta)"	0.4789	13	3	0.5175	12	3	0.6127	15	3	0.680624	0.108833	1.81477	0.93945	0.635521	1.62508	1.02453	0.62224	1.19806
ENSMUSP00000018803	ENSMUSG00000018659	Pnpo	Pnpo Q91XF0 "Pyridoxine-5'-phosphate oxidase (EC 1.4.3.5)(Pyridoxamine-phosphate oxidase)"	0.3487	13	2	0.3755	15	2	0.4023	18	1	1.04427	0.599254	2.12919	0.936784	0.689122	4.76776	1.08886
ENSMUSP00000007602	ENSMUSG00000007458	M6pr	M6pr P24668 "Cation-dependent mannose-6-phosphate receptor Precursor (CD Man-6-P receptor)(CD-MPR)(46 kDa mannose 6-phosphate receptor)(MPR 46)"	0.3777	14	4	0.5	18	4	0.4388	15	4	0.848325	0.0486307	1.17658	0.858181	0.19921	1.34508	1.08673	0.443484	1.35072
ENSMUSP00000063894	ENSMUSG00000026427	Lgtn	Lgtn Q61211 "Ligatin "	0.2504	17	3	0.3101	15	2	0.2436	19	1	0.915963	0.14263	1.17391	0.98927	0.864879	1.8891	1.30537
ENSMUSP00000029666	ENSMUSG00000028032	Papss1	Papss1 Q60967 "Bifunctional 3'-phosphoadenosine 5'-phosphosulfate synthase 1 (PAPS synthase 1)(PAPSS 1)(Sulfurylase kinase 1)(SK 1)(SK1) [Includes Sulfate adenylyltransferase(EC 2.7.7.4)(Sulfate adenylate transferase)(SAT)(ATP-sulfurylase);Adenylyl-sulfate kinase( /.../.1.25)(Adenylylsulfate 3'-phosphotransferase)(APS kinase)(Adenosine-5'-phosphosulfate 3'-phosphotransferase)(3'-phosphoadenosine-…	0.3846	38	2	0.3237	31	3	0.226	26	4	1.04649	0.08728	1.08292	0.876582	0.000802631	1.0162	0.935939	0.462745	1.28517
ENSMUSP00000019517	ENSMUSG00000019373	Cops3	Cops3 O88543 "COP9 signalosome complex subunit 3 (Signalosome subunit 3)(SGN3)(JAB1-containing signalosome subunit 3)"	0.3688	23	5	0.1986	13	4	0.2151	11	4	1.05976	0.530772	1.26504	1.13488	0.329759	1.41466	0.999722	0.997084	1.24961
ENSMUSP00000029178	ENSMUSG00000027649	Ctnnbl1	Ctnnbl1 Q9CWL8 "Beta-catenin-like protein 1 (Nuclear-associated protein)(NAP)"	0.2669	34	4	0.3096	34	2	0.3986	41	4	0.983009	0.850132	1.30341	1.36175	0.464781	33.4982	1.14909	0.217344	1.32845
ENSMUSP00000045460	ENSMUSG00000040850	Psme4	Psme4 Q5SSW2 "Proteasome activator complex subunit 4 (Proteasome activator PA200)(Protein TEMO)"	0.2523	75	3	0.198	69	2	0.2447	86	3	0.963314	0.895828	2.96163	1.13538	0.50897	5.25575	1.0435	0.842508	2.25307
ENSMUSP00000021078	ENSMUSG00000018861	Fdxr	Fdxr Q61578 "NADPH:adrenodoxin oxidoreductase, mitochondrial Precursor (Adrenodoxin reductase)(AR)(EC 1.18.1.2)(Ferredoxin--NADP(+) reductase)(Ferredoxin reductase)"	0.415	37	7	0.2571	22	3	0.3522	35	5	0.966188	0.649624	1.19258	0.954322	0.634549	1.43669	1.09108	0.561641	1.46642
ENSMUSP00000030771	ENSMUSG00000029014	Dnajc2	Dnajc2 P54103 "DnaJ homolog subfamily C member 2 (Zuotin-related factor 1)(Mouse Id associate 1)(MIDA1)"	0.273	40	3	0.4058	37	4	0.2721	34	4	1.16957	0.00704677	1.05853	1.05308	0.800743	1.81679	0.956204	0.807965	1.7111
ENSMUSP00000028755	ENSMUSG00000027293	Ehd4	Ehd4 Q9EQP2 "EH domain-containing protein 4 (PAST homolog 2)(mPAST2)"	0.2643	17	5	0.3826	31	4	0.3641	32	2	1.05825	0.436532	1.1996	1.15539	0.178114	1.30001	1.22484	0.130134	1.70612
ENSMUSP00000023882	ENSMUSG00000023118	Sympk	Sympk Q80X82 "Symplekin "	0.2958	60	2	0.2368	57	1	0.2314	55	3	1.24514	0.535291	22.4915				0.988123	0.920018	1.57313
ENSMUSP00000065583	ENSMUSG00000021288	Klc1	Klc1 O88447 "Kinesin light chain 1 (KLC 1)"	0.3011	35	3	0.4821	37	5	0.4032	34	4	0.973123	0.785623	1.45893	0.936237	0.561898	1.38047	0.966267	0.744726	1.35778
ENSMUSP00000066210	ENSMUSG00000055839	Tceb2	Tceb2 P62869 "Transcription elongation factor B polypeptide 2 (RNA polymerase II transcription factor SIII subunit B)(SIII p18)(Elongin-B)(EloB)(Elongin 18 kDa subunit)"	0.6271	13	4	0.7542	12	6	0.7881	17	4	1.04417	0.724148	1.42583	0.978284	0.681267	1.13834	0.894341	0.540833	1.676
ENSMUSP00000117347	ENSMUSG00000029616	Erp29	Erp29 A8C1V9 "Putative uncharacterized protein Fragment "	0.4924	19	5	0.5115	23	5	0.3855	23	2	1.00861	0.82477	1.10593	0.907638	0.214171	1.20004	1.11509	0.833165	174.232
ENSMUSP00000057956	ENSMUSG00000021709	Erbb2ip	Erbb2ip Q80TH2 "Protein LAP2 (Erbb2-interacting protein)(Erbin)(Densin-180-like protein)"	0.3248	72	2	0.2421	56	4	0.2841	67	3	1.06371	0.128431	1.17411	0.897993	0.490007	1.54716	0.777846	0.38027	2.63275
ENSMUSP00000030028	ENSMUSG00000028343	Erp44	Erp44 Q9D1Q6 "Endoplasmic reticulum resident protein 44 Precursor (ER protein 44)(ERp44)(Thioredoxin domain-containing protein 4)"	0.5714	26	5	0.4803	25	2	0.2808	17	1	0.958774	0.835389	1.69401	0.837553	0.282368	2.91582	0.904953
ENSMUSP00000047872	ENSMUSG00000034349	Smc4	Smc4 Q8CG47 "Structural maintenance of chromosomes protein 4 (SMC protein 4)(SMC-4)(Chromosome-associated polypeptide C)(XCAP-C homolog)"	0.2543	68	5	0.2768	76	2	0.2691	59	3	0.994231	0.957028	1.32332	1.11642	0.865805	692.046	1.17228	0.103831	1.39423
ENSMUSP00000091439	ENSMUSG00000034427	Myo15b	Myo15b Q69ZA4;Q80X40;Q8R1I5 "MKIAA1783 protein Fragment ";"Myo15b protein Fragment ";"Myo15b protein Fragment "	0.2466	103	3	0.2547	108	2	0.2449	105	3	1.19824	0.0133057	1.09491	1.23101			1.25272	0.366473	2.3101
ENSMUSP00000083385	ENSMUSG00000066800	Rnasel	Rnasel Q05921 "2-5A-dependent ribonuclease (2-5A-dependent RNase)(EC 3.1.26.-)(Ribonuclease L)(RNase L)(Ribonuclease 4)"	0.3442	55	3	0.3361	32	2	0.3116	40	2	0.727757	0.00953424	1.14395	1.03667	0.922715	42.5513	0.863646	0.780968	180.981
ENSMUSP00000023087	ENSMUSG00000022451	Twf1	Twf1 Q91YR1 "Twinfilin-1 (Protein A6)"	0.3057	17	3	0.3457	18	2	0.2743	19	2	0.964891	0.803626	1.72114	0.875189	0.227378	1.88159	1.07835	0.575455	3.37889
ENSMUSP00000057339	ENSMUSG00000048878	Hexim1	Hexim1 Q8R409 "Protein HEXIM1 (Cardiac lineage protein 1)"	0.4354	25	3	0.2528	23	4	0.2809	19	1	1.2208	0.135947	1.42427	0.98525	0.886448	1.35593	0.919078
ENSMUSP00000027592	ENSMUSG00000026353	Ubxn4	Ubxn4 Q8VCH8 "UBX domain-containing protein 4 (UBX domain-containing protein 2)(Erasin)"	0.4427	38	3	0.3281	32	3	0.2945	28	3	0.960018	0.750023	1.61749	0.951385	0.844209	2.61549	1.12962	0.565231	2.15576
ENSMUSP00000070549	ENSMUSG00000051934	Spats2	Spats2 Q8K1N4 "Spermatogenesis-associated serine-rich protein 2 (Serine-rich spermatocytes and round spermatid 59 kDa protein)(p59scr)"	0.2844	22	2							1.57205	0.482528	230.625
ENSMUSP00000031866	ENSMUSG00000029840	Mtpn	Mtpn P62774 "Myotrophin (Protein V-1)(Granule cell differentiation protein)"	0.6441	18	1	0.5678	12	1	0.5932	14	1	0.972724			0.91442			0.865855
ENSMUSP00000010049	ENSMUSG00000009905	Kdsr	Kdsr Q6GV12 "3-ketodihydrosphingosine reductase Precursor (KDS reductase)(EC 1.1.1.102)(3-dehydrosphinganine reductase)(Follicular variant translocation protein 1 homolog)(FVT-1)"	0.2741	17	3	0.3283	7	2	0.1536	9	3	0.855005	0.0391646	1.14736	0.886721	0.111114	1.30913	1.29469	0.0955467	1.44865
ENSMUSP00000028657	ENSMUSG00000027227	Sord	Sord Q64442 "Sorbitol dehydrogenase (EC 1.1.1.14)(L-iditol 2-dehydrogenase)"	0.3867	23	6	0.392	22	7	0.4146	21	8	0.663206	0.0125102	1.3194	0.692189	0.0092665	1.26955	0.936933	0.268707	1.13684
ENSMUSP00000035366	ENSMUSG00000032435	Dync1li1	Dync1li1 Q8R1Q8 "Cytoplasmic dynein 1 light intermediate chain 1 (Dynein light intermediate chain 1, cytosolic)(Dynein light chain A)(DLC-A)"	0.4359	29	4	0.3098	17	2	0.2199	24	2	1.11073	0.309599	1.31506	1.02087	0.634301	1.50009	1.06974	0.268274	1.46807
ENSMUSP00000049104	ENSMUSG00000040253	Gbp7	Gbp7 Q6KAN1;Q78UK8;Q91Z40 "MFLJ00316 protein Fragment ";"Putative uncharacterized protein ";"Gbp6 proteinGuanylate binding protein 7MCG141961, isoform CRA_aPutative uncharacterized protein ;;;"	0.2837	34	2				0.3668	44	4	0.789786						0.916307	0.52179	1.4689
ENSMUSP00000030398	ENSMUSG00000028645	Slc2a1	Slc2a1 P17809 "Solute carrier family 2, facilitated glucose transporter member 1 (Glucose transporter type 1, erythrocyte/brain)(GLUT-1)(GT1)"	0.3191	29	3	0.2236	25	4	0.2459	27	5	1.22221	0.332867	1.97734	1.38276	0.0491488	1.37957	0.996071	0.901694	1.08662
ENSMUSP00000048489	ENSMUSG00000039637	Coro7	Coro7 Q9D2V7 "Coronin-7 (Crn7)(70 kDa WD repeat tumor rejection antigen homolog)"	0.3308	44	4	0.3167	43	4	0.2885	35	3	0.894632	0.0523646	1.12015	0.944365	0.0279042	1.04652	0.863324	0.525983	2.2948
ENSMUSP00000078682	ENSMUSG00000037373	Ctbp1	Ctbp1 O88712 "C-terminal-binding protein 1 (CtBP1)(EC 1.1.1.-)"	0.381	32	4	0.2789	25	2	0.3605	31	2	0.92306	0.0995022	1.11405	1.0671	0.582258	2.92008	1.34887	0.157878	2.61905
ENSMUSP00000108528	ENSMUSG00000031278	Acsl4	Acsl4 Q9QUJ7 "Long-chain-fatty-acid--CoA ligase 4 (EC 6.2.1.3)(Long-chain acyl-CoA synthetase 4)(LACS 4)(mACS4)"	0.2714	40	3	0.2729	32	3	0.1575	24	1	1.12136	0.241889	1.34957	1.35359	0.00899711	1.13248	0.856146
ENSMUSP00000099487	ENSMUSG00000027405	Nop56	Nop56 Q9D6Z1 "Nucleolar protein 56 (Nucleolar protein 5A)"	0.4155	36	3	0.2138	25	5	0.3672	43	5	0.751423	0.0865318	1.47307	1.05564	0.491474	1.21983	0.913931	0.590671	1.53408
ENSMUSP00000119330	ENSMUSG00000021773	Comtd1	Comtd1 Q8BIG7 "Catechol O-methyltransferase domain-containing protein 1 (EC 2.1.1.-)"	0.3817	13	3	0.3588	13	2	0.4427	17	3	1.25886	0.474663	3.10969	0.927462	0.351731	1.80383	0.892913	0.693651	2.91794
ENSMUSP00000021001	ENSMUSG00000020671	Rab10	Rab10 P61027 "Ras-related protein Rab-10 "	0.4	18	2	0.335	14	2	0.54	18	2	1.11465	0.411742	2.83304	1.34471			0.929541	0.914449	959.717
ENSMUSP00000058757	ENSMUSG00000043733	Ptpn11	Ptpn11 P35235 "Tyrosine-protein phosphatase non-receptor type 11 (EC 3.1.3.48)(Protein-tyrosine phosphatase SYP)(SH-PTP2)(SHP-2)(Shp2)"	0.3451	32	2	0.3187	33	2				1.13978	0.307429	2.39081	1.06113	0.29017	1.44711
ENSMUSP00000030320	ENSMUSG00000028582	Cc2d1b	Cc2d1b Q8BRN9 "Coiled-coil and C2 domain-containing protein 1B "	0.3526	60	3	0.2712	45	3	0.329	53	1	1.01667	0.926866	1.98537	1.1547	0.0136368	1.07576	1.04366
ENSMUSP00000105903	ENSMUSG00000027411	Vps16	Vps16 A2BI91 "Vacuolar protein sorting 16 (Yeast) "	0.2646	35	3	0.2598	33	3	0.3004	42	3	0.896439	0.41632	1.58844	0.93262	0.351347	1.28279	0.930379	0.480668	1.4352
ENSMUSP00000040771	ENSMUSG00000036918	Ttc7	Ttc7 Q8BGB2 "Tetratricopeptide repeat protein 7A (TPR repeat protein 7A)"	0.2704	38	4	0.1911	29	3	0.2517	36	3	0.908233	0.743529	2.34831	0.827513	0.22848	1.60807	0.877792	0.474281	1.89977
ENSMUSP00000031971	ENSMUSG00000029911	Ssbp1	Ssbp1 Q9CYR0 "Single-stranded DNA-binding protein, mitochondrial Precursor (Mt-SSB)(MtSSB)"	0.625	24	2	0.5395	16	2	0.5395	20	1	1.08176	0.308552	1.69179	0.899702	0.197753	1.53896	1.09726
ENSMUSP00000027036	ENSMUSG00000025903	Lypla1	Lypla1 P97823 "Acyl-protein thioesterase 1 (APT-1)(EC 3.1.2.-)(Lysophospholipase 1)(Lysophospholipase I)(LysoPLA I)(LPL-I)"	0.6043	16	2	0.4826	13	3	0.6261	17	3	0.924058	0.404133	2.09406	1.03758	0.678142	1.39122	1.25252	0.145696	1.51711
ENSMUSP00000040140	ENSMUSG00000041891	Lman1	Lman1 Q9D0F3 "Protein ERGIC-53 Precursor (ER-Golgi intermediate compartment 53 kDa protein)(Lectin mannose-binding 1)(p58)"	0.4449	38	5	0.1934	23	2	0.3269	35	1	0.870786	0.299366	1.38042	1.15223	0.353809	3.05921	1.34835
ENSMUSP00000094082	ENSMUSG00000071713	Csf2rb	Csf2rb P26955 "Cytokine receptor common subunit beta Precursor (GM-CSF/IL-3/IL-5 receptor common beta subunit)(CD131 antigen)"	0.2344	28	4	0.2288	33	2	0.1629	29	1	0.79037	0.0142898	1.15687	0.655073	0.116068	2.69372	0.684084
ENSMUSP00000081134	ENSMUSG00000028980	H6pd	H6pd Q8CFX1 "GDH/6PGL endoplasmic bifunctional protein Precursor [Includes Glucose 1-dehydrogenase(EC 1.1.1.47)(Hexose-6-phosphate dehydrogenase);6-phosphogluconolactonase(6PGL)(EC 3.1.1.31)]"	0.2269	31	4	0.1876	35	4	0.2205	40	3	0.773589	0.0831282	1.37567	0.987022	0.914983	1.43094	1.3758	0.0235008	1.23893
ENSMUSP00000068056	ENSMUSG00000022568	Scrib	Scrib Q80U72 "Protein scribble homolog (Scribble)(Protein LAP4)"	0.2853	79	2	0.3742	94	2	0.2156	73	1	0.982031	0.843256	2.5012	0.901263	0.652096	8.77166	0.804326
ENSMUSP00000058283	ENSMUSG00000048429	1810026J23Rik	1810026J23Rik Q8BGX2 "Uncharacterized protein C19orf52 homolog "	0.3496	16	1	0.3797	14	2	0.3008	19	1	0.891151			0.931857	0.792604	14.2182	1.60917
ENSMUSP00000005889	ENSMUSG00000034116	Vav1	Vav1 P27870 "Proto-oncogene vav (p95vav)"	0.2331	41	4	0.3302	35	5	0.2604	33	3	1.08663	0.244215	1.20075	1.21667	0.107213	1.30081	0.853784	0.141914	1.33353
ENSMUSP00000022629	ENSMUSG00000022048	Dpysl2	Dpysl2 O08553 "Dihydropyrimidinase-related protein 2 (DRP-2)(Unc-33-like phosphoprotein 2)(ULIP-2)"	0.3287	39	2				0.458	39	3	0.80379	0.354946	5.64322				0.83906	0.192708	2.00631
ENSMUSP00000003946	ENSMUSG00000003848	Nob1	Nob1 Q8BW10 "RNA-binding protein NOB1 "	0.5409	26	5	0.3375	24	5	0.603	40	4	1.06044	0.178165	1.10502	0.936272	0.147416	1.10732	0.984884	0.936003	1.74326
ENSMUSP00000112213	ENSMUSG00000030216	Wbp11	Wbp11 Q923D5 "WW domain-binding protein 11 (WBP-11)(Splicing factor that interacts with PQBP-1 and PP1)"	0.3463	48	4	0.3136	45	4	0.2324	41	5	1.23513	0.00321896	1.0805	0.942693	0.65701	1.46571	0.883422	0.417005	1.46306
ENSMUSP00000022960	ENSMUSG00000022336	Eif3e	Eif3e P60229 "Eukaryotic translation initiation factor 3 subunit E (eIF3e)(Eukaryotic translation initiation factor 3 subunit 6)(eIF-3 p48)(Mammary tumor-associated protein INT-6)(Viral integration site protein INT-6)(MMTV integration site 6)"	0.5933	41	8	0.4045	33	7	0.5393	34	11	0.968508	0.762078	1.27174	1.19811	0.0252193	1.16105	1.19147	0.0127136	1.13757
ENSMUSP00000014370	ENSMUSG00000014226	Cacybp	Cacybp Q9CXW3 "Calcyclin-binding protein (CacyBP)(Siah-interacting protein)"	0.5328	15	4	0.4803	14	3	0.4323	13	2	1.06449	0.683456	1.55623	1.12418	0.233648	1.34794	1.11742	0.79539	69.1943
ENSMUSP00000003527	ENSMUSG00000003435	Supt5h	Supt5h O55201 "Transcription elongation factor SPT5 (DRB sensitivity-inducing factor large subunit)(DSIF large subunit)"	0.2874	56	5	0.3262	53	4	0.3022	58	3	1.07689	0.82114	2.34422	0.993739	0.961899	1.47017	0.947361	0.32265	1.19566
ENSMUSP00000005798	ENSMUSG00000005656	Snx6	Snx6 Q6P8X1 "Sorting nexin-6 "	0.3818	27	5	0.2906	20	4	0.3793	20	1	1.18999	0.129492	1.28849	1.05473	0.621867	1.36263	1.02415
ENSMUSP00000034000	ENSMUSG00000031591	Asah1	Asah1 Q9WV54 "Acid ceramidase Precursor (AC)(EC 3.5.1.23)(Acylsphingosine deacylase)(N-acylsphingosine amidohydrolase) [Contains Acid ceramidase subunit alpha;Acid ceramidase subunit beta]"	0.3198	20	4	0.3629	19	4	0.269	17	4	0.809179	0.35233	1.8468	0.772025	0.0518669	1.30034	0.690952	0.0667585	1.5177
ENSMUSP00000105796	ENSMUSG00000036199	Ndufa13	Ndufa13 Q9ERS2 "NADH dehydrogenase [ubiquinone] 1 alpha subcomplex subunit 13 (NADH-ubiquinone oxidoreductase B16.6 subunit)(Complex I-B16.6)(CI-B16.6)(Gene associated with retinoic and interferon-induced mortality 19 protein)(Gene associated with retinoic and IFN- /.../d mortality 19 protein)(GRIM-19)(Cell death regulatory protein GRIM-19)"	0.4583	10	3				0.6944	10	3	0.811547	0.0476095	1.22555				0.904193	0.392036	1.49211
ENSMUSP00000116259	ENSMUSG00000004865	Srpk1	Srpk1 Q3TTF9;Q3TTI6;Q3UB06;Q3URR1;Q3US65 "Putative uncharacterized protein Fragment ";"Putative uncharacterized protein Fragment ";"Putative uncharacterized proteinSerine/arginine-rich protein specific kinase 1 ;";"Putative uncharacterized protein Fragment ";"Putative uncharacterized protein Fragment "	0.2361	28	7	0.2824	27	7	0.3241	29	8	1.08619	0.619543	1.47203	1.10077	0.126968	1.14187	0.863737	0.197479	1.27545
ENSMUSP00000023062	ENSMUSG00000022427	Tomm22	Tomm22 Q9CPQ3 "Mitochondrial import receptor subunit TOM22 homolog (Translocase of outer membrane 22 kDa subunit homolog)"	0.2887	8	3	0.5775	11	1	0.3028	6	2	1.09612	0.523732	1.67456	0.944244			1.09463	0.701229	9.63629
ENSMUSP00000032841	ENSMUSG00000030612	Mrpl46	Mrpl46 Q9EQI8 "39S ribosomal protein L46, mitochondrial Precursor (L46mt)(MRP-L46)"	0.523	27	3	0.4912	24	3	0.4452	23	2	1.11732	0.698397	2.9068	1.02984	0.845291	1.77056	1.1517	0.739085	62.2236
ENSMUSP00000031597	ENSMUSG00000029598	Plbd2	Plbd2 Q3TCN2 "Putative phospholipase B-like 2 Precursor (EC 3.1.1.-)(Phospholipase B domain-containing protein 2)(Lamina ancestor homolog 2)(LAMA-like protein 2)(76 kDa protein)(p76)(66.3 kDa protein) [Contains Putative phospholipase B-like 2 28 kDa form;Putative /.../holipase B-like 2 40 kDa form;Putative phospholipase B-like 2 15 kDa form]"	0.2593	27	3	0.271	22	4	0.2559	19	3	0.870243	0.30525	1.54929	0.732964	0.0360107	1.31307	0.732585	0.482897	4.79314
ENSMUSP00000019614	ENSMUSG00000019470	Xab2	Xab2 Q9DCD2 "Pre-mRNA-splicing factor SYF1 (XPA-binding protein 2)"	0.3661	57	4	0.255	53	2	0.3649	53	5	1.17558	0.124557	1.27527	1.11843	0.476956	3.75361	0.754474	0.167171	1.59044
ENSMUSP00000061958	ENSMUSG00000053436	Mapk14	Mapk14 P47811 "Mitogen-activated protein kinase 14 (MAP kinase 14)(MAPK 14)(EC 2.7.11.24)(Mitogen-activated protein kinase p38 alpha)(MAP kinase p38 alpha)(CRK1)"	0.3944	22	5	0.3556	17	4	0.3889	19	4	1.0495	0.368148	1.14147	0.985843	0.901239	1.39981	0.990798	0.965538	1.87233
ENSMUSP00000005607	ENSMUSG00000005470	Asf1b	Asf1b Q9DAP7 "Histone chaperone ASF1B (Anti-silencing function protein 1 homolog B)(mCIA-II)"	0.4059	12	2	0.2426	9	1	0.297	11	3	1.05314			0.939419			1.36882	0.197181	2.03281
ENSMUSP00000103657	ENSMUSG00000072582	Ptrh2	Ptrh2 Q8R2Y8 "Peptidyl-tRNA hydrolase 2, mitochondrial Precursor (PTH 2)(EC 3.1.1.29)"	0.3591	11	2	0.4254	9	3	0.3812	10	4	1.33084	0.109943	1.88413	1.24995	5.71194e-05	1.00728	0.937358	0.123604	1.10172
ENSMUSP00000028470	ENSMUSG00000027076	Timm10	Timm10 P62073 "Mitochondrial import inner membrane translocase subunit Tim10 "	0.4222	6	2	0.6778	9	2	0.2556	3	1	0.970838	0.767692	2.67615	0.889996	0.291833	2.07653	1.03514
ENSMUSP00000086661	ENSMUSG00000059456	Ptk2b	Ptk2b Q8C2G0;Q8C6R5;Q8C9L4 "Putative uncharacterized protein ";"Putative uncharacterized protein Fragment ";"Putative uncharacterized protein "	0.2478	43	4	0.2269	33	1	0.2527	42	2	1.13563	0.0726318	1.16899	0.78345			1.17315	0.550284	10.7824
ENSMUSP00000078914	ENSMUSG00000062963	Ufc1	Ufc1 Q9CR09 "Ubiquitin-fold modifier-conjugating enzyme 1 (Ufm1-conjugating enzyme 1)"	0.4671	13	4	0.4311	11	3	0.497	8	3	0.994637	0.930529	1.19807	0.840133	0.158689	1.40571	0.861645	0.123047	1.28184
ENSMUSP00000032946	ENSMUSG00000030704	Rab6	Rab6 P35279 "Ras-related protein Rab-6A (Rab-6)"	0.8221	31	6				0.6442	27	8	0.874182	0.018171	1.10529				0.904509	0.0167505	1.07894
ENSMUSP00000021368	ENSMUSG00000020982	Sdccag1	Sdccag1 Q8CCP0 "Serologically defined colon cancer antigen 1 homolog "	0.235	61	3	0.2444	52	1	0.2143	53	2	1.13737	0.437553	1.77845				1.32246
ENSMUSP00000096753	ENSMUSG00000025453	Nnt	Nnt Q8BGK0;Q8C337 "Putative uncharacterized protein ";"Putative uncharacterized protein "	0.2564	44	3	0.2381	45	4	0.1621	40	1	0.929611	0.33711	1.2851	1.12756	0.328195	1.38802	1.40875
ENSMUSP00000108126	ENSMUSG00000002017	Fam98a	Fam98a Q3TJZ6 "Protein FAM98A "	0.2485	24	3	0.4757	28	2	0.3223	28	2	0.979804	0.76932	1.29934	1.027	0.905914	9.71981	1.1242	0.617118	8.737
ENSMUSP00000098548	ENSMUSG00000021171	Esyt2	Esyt2 Q3TZZ7 "Extended synaptotagmin-2 (E-Syt2)"	0.3207	41	3	0.3361	37	6	0.2473	29	2	0.934981	0.1226	1.11834	0.847508	0.224219	1.35906	0.729237	0.278556	6.5326
ENSMUSP00000109184	ENSMUSG00000075415	Fnbp1	Fnbp1 A2AQ45 "Formin binding protein 1 "	0.4071	39	3	0.3977	42	6	0.224	30	4	0.949566	0.77183	1.95794	1.15212	0.200167	1.2799	1.0108	0.949667	1.64645
ENSMUSP00000103747	ENSMUSG00000027722	Spata5	Spata5 Q3UMC0 "Spermatogenesis-associated protein 5 (Spermatogenesis-associated factor protein)"	0.3919	47	2	0.3102	47	3	0.3326	44	3	1.08446	0.694276	7.2272	1.07442	0.675113	1.8885	0.993341	0.769121	1.08945
ENSMUSP00000096677	ENSMUSG00000074582	Arfgef2	Arfgef2 A2A5R2;Q3U2F2;Q3U5C3 "ADP-ribosylation factor guanine nucleotide-exchange factor 2 (Brefeldin A-inhibited)ADp-ribosylation factor guanine nucleotide-exchange factor 2 (Brefeldin A-inhibited)MCG14609 ;;";"Putative uncharacterized protein Fragment ";"Putative uncharacterized protein Fragment "	0.2974	89	5	0.1786	65	2	0.216	67	4	1.04684	0.629503	1.27585	1.28733			0.993409	0.974304	1.82538
ENSMUSP00000125504	ENSMUSG00000038690	Atp5j2	Atp5j2 NP_065607.1 "ATP synthase subunit f, mitochondrial "	0.5227	20	2	0.4886	16	2	0.4432	20	2	0.943451	0.04169	1.0497	0.804463	0.0721842	1.37001	0.961237	0.571597	1.87806
ENSMUSP00000120632	ENSMUSG00000029246	Ppat	Ppat Q3TKC5;Q3TUW2;Q3UGA8;Q3UGU3;Q8CIH9 "Putative uncharacterized protein Fragment ";"Putative uncharacterized protein ";"Putative uncharacterized protein ";"Putative uncharacterized protein ";"MCG15865, isoform CRA_aPhosphoribosyl pyrophosphate amidotransferase ;"	0.2708	24	5	0.2031	19	4	0.2979	24	3	1.07475	0.416155	1.24715	1.1889	0.0374438	1.16654	0.968164	0.760364	1.49009
ENSMUSP00000107820	ENSMUSG00000014959	Gorasp2	Gorasp2 A2ATI9;Q3TG07;Q922I9 "Golgi reassembly stacking protein 2Golgi reassembly stacking protein 2, isoform CRA_d ;";"Putative uncharacterized protein ";"Gorasp2 protein "	0.3619	22	2	0.2715	22	1	0.1995	11	2	1.27293	0.233997	3.25667	1.15112			1.05138	0.57806	2.26044
ENSMUSP00000107095	ENSMUSG00000027282	Mtch2	Mtch2 Q05C68 "Mtch2 protein Fragment "	0.3333	25	4	0.3003	19	3	0.3143	28	4	1.05292	0.709464	1.49244	1.1924	0.0316882	1.14808	1.40102	0.0142876	1.23227
ENSMUSP00000110835	ENSMUSG00000024170	Telo2	Telo2 Q9DC40 "Telomere length regulation protein TEL2 homolog "	0.2405	40	2	0.1393	23	1	0.2893	36	5	1.30645	0.44598	17.5317				1.32371	0.0882004	1.43026
ENSMUSP00000041453	ENSMUSG00000037242	Clic4	Clic4 Q9QYB1 "Chloride intracellular channel protein 4 (mc3s5/mtCLIC)"	0.5257	31	4	0.5731	27	7	0.4664	21	2	0.920914	0.743958	2.07925	1.10827	0.252059	1.21958	1.0053	0.979001	7.65188
ENSMUSP00000026387	ENSMUSG00000025337	Sbds	Sbds P70122 "Ribosome maturation protein SBDS (Shwachman-Bodian-Diamond syndrome protein homolog)(Protein 22A3)"	0.54	27	4	0.292	18	3	0.328	18	2	1.00663	0.695948	1.05005	0.979671	0.692745	1.21355	1.15347	0.41003	3.90489
ENSMUSP00000027173	ENSMUSG00000026019	Wdr12	Wdr12 Q9JJA4 "Ribosome biogenesis protein WDR12 (WD repeat-containing protein 12)"	0.3641	15	4	0.2222	8	1	0.2222	9	1	0.881155	0.100185	1.18675	0.91286			1.17328
ENSMUSP00000001757	ENSMUSG00000001707	Eef1e1	Eef1e1 Q9D1M4 "Eukaryotic translation elongation factor 1 epsilon-1 (Multisynthase complex auxiliary component p18)(Elongation factor p18)"	0.592	16	2	0.5632	11	2	0.4713	12	2	1.24437	0.387719	6.94141	1.36275	0.226295	4.30544	1.23176	0.245824	2.93512
ENSMUSP00000026217	ENSMUSG00000025199	Chuk	Chuk Q60680 "Inhibitor of nuclear factor kappa-B kinase subunit alpha (I-kappa-B kinase alpha)(IkBKA)(IKK-alpha)(IKK-A)(IkappaB kinase)(EC 2.7.11.10)(I-kappa-B kinase 1)(IKK1)(Conserved helix-loop-helix ubiquitous kinase)(Nuclear factor NF-kappa-B inhibitor kina /.../ha)(NFKBIKA)"	0.3678	44	2	0.1557	24	1	0.1866	29	2	1.11611	0.616256	7.59929	1.38939			1.37355	0.411596	20.9844
ENSMUSP00000120365	ENSMUSG00000028614	Tmem48	Tmem48 Q8VCB1 "Nucleoporin NDC1 (Transmembrane protein 48)"	0.2006	19	3	0.2437	20	2	0.1753	18	3	1.11542	0.0748625	1.14612	1.26658			1.08719	0.246506	1.24849
ENSMUSP00000002818	ENSMUSG00000002741	Ykt6	Ykt6 Q9CQW1 "Synaptobrevin homolog YKT6 (EC 2.3.1.-)"	0.5101	16	4	0.5253	21	4	0.4848	18	1	1.18469	0.254876	1.46821	1.27128	0.11296	1.46246	0.805963
ENSMUSP00000020334	ENSMUSG00000020124	Usp15	Usp15 Q8R5H1 "Ubiquitin carboxyl-terminal hydrolase 15 (EC 3.1.2.15)(Ubiquitin thioesterase 15)(Ubiquitin-specific-processing protease 15)(Deubiquitinating enzyme 15)"	0.2263	34	4							0.860119	0.0723885	1.19257
ENSMUSP00000081010	ENSMUSG00000063856	Gpx1	Gpx1 P11352 "Glutathione peroxidase 1 (GSHPx-1)(GPx-1)(EC 1.11.1.9)(Cellular glutathione peroxidase)"	0.4577	14	5	0.4478	15	4	0.408	16	4	1.17565	0.171204	1.30967	0.269237	0.0369833	3.19806	0.585477	0.134698	2.3096
ENSMUSP00000031069	ENSMUSG00000029173	Sepsecs	Sepsecs Q6P6M7 "O-phosphoseryl-tRNA(Sec) selenium transferase (EC 2.9.1.2)(Selenocysteine synthase)(Sec synthase)(Selenocysteinyl-tRNA(Sec) synthase)(Sep-tRNA:Sec-tRNA synthase)(SepSecS)(UGA suppressor tRNA-associated protein)"	0.4504	32	3	0.5496	33	4	0.4444	34	5	0.862883	0.269469	1.52113	1.07435	0.530947	1.38141	1.12087	0.361479	1.36031
ENSMUSP00000033241	ENSMUSG00000030946	Lhpp	Lhpp Q9D7I5 "Phospholysine phosphohistidine inorganic pyrophosphate phosphatase (EC 3.6.1.1)(EC 3.1.3.-)"	0.3333	12	3	0.437	12	2	0.3074	11	3	1.05855	0.427389	1.28131	1.00738	0.8924	1.72868	0.921016	0.557306	1.66042
ENSMUSP00000021083	ENSMUSG00000020737	Hn1	Hn1 P97825 "Hematological and neurological expressed 1 protein "	0.5455	11	4	0.6039	12	2	0.8961	17	6	1.15683	0.193969	1.32045	0.890882	0.523645	4.86182	1.13285	0.0461721	1.12935
ENSMUSP00000105183	ENSMUSG00000033009	Ogfod1	Ogfod1 Q3U0K8 "2-oxoglutarate and iron-dependent oxygenase domain-containing protein 1 (EC 1.14.11.-)"	0.2532	18	3	0.2294	15	2	0.1523	16	2	0.874184	0.0157866	1.07635	0.83702	0.287362	2.99161	0.826427	0.450993	7.96775
ENSMUSP00000099480	ENSMUSG00000028936	Rpl22	Rpl22 P67984 "60S ribosomal protein L22 (Heparin-binding protein HBp15)"	0.7031	35	3	0.7422	33	5	0.8203	25	4	0.871008	0.0130652	1.07101	1.00312	0.930208	1.09722	0.838243	0.47755	2.00113
ENSMUSP00000121340	ENSMUSG00000002455	Prpf6	Prpf6 B7ZCS1;Q3ULJ7;Q542P0 "PRP6 pre-mRNA splicing factor 6 homolog (Yeast) Fragment ";"Putative uncharacterized protein ";"PRP6 pre-mRNA splicing factor 6 homolog (Yeast)Putative uncharacterized protein ;"	0.3581	51	3				0.2264	40	2	0.934411	0.644809	1.72158				0.992296	0.969321	7.67114
ENSMUSP00000109110	ENSMUSG00000026843	Fubp3	Fubp3 A2AJ72 "Far upstream element (FUSE) binding protein 3MCG130458 ;"	0.4007	46	2				0.3708	35	1	1.2282	0.475841	11.2536				1.27177
ENSMUSP00000041906	ENSMUSG00000033166	Dis3	Dis3 Q9CSH3 "Exosome complex exonuclease RRP44 (EC 3.1.13.-)(Ribosomal RNA-processing protein 44)(Protein DIS3 homolog)"	0.3372	52	3	0.3653	55	3	0.3006	54	3	0.939274	0.49502	1.38515	1.07656	0.662261	1.86926	0.849593	0.0226809	1.11345
ENSMUSP00000008477	ENSMUSG00000008333	Snrpb2	Snrpb2 Q9CQI7 "U2 small nuclear ribonucleoprotein B'' (U2 snRNP B'')"	0.5867	19	4	0.3289	13	2	0.5644	18	5	0.84693	0.115407	1.27193	1.16313	0.020813	1.06481	0.90843	0.342132	1.28089
ENSMUSP00000112790	ENSMUSG00000032400	Zwilch	Zwilch Q8R060 "Protein zwilch homolog "	0.2114	18	3	0.2634	21	3	0.1862	21	2	1.12854	0.530861	1.99891	1.04327	0.836872	2.18051	1.14745	0.684871	25.468
ENSMUSP00000004316	ENSMUSG00000004207	Psap	Psap Q61207 "Sulfated glycoprotein 1 Precursor (SGP-1)(Prosaposin)"	0.1679	12	3	0.1895	19	3	0.1949	16	3	0.820145	0.352077	2.03242	0.803208	0.112316	1.41321	0.788533	0.0400976	1.23505
ENSMUSP00000021522	ENSMUSG00000021102	Glrx5	Glrx5 Q80Y14 "Glutaredoxin-related protein 5, mitochondrial Precursor (Monothiol glutaredoxin-5)"	0.5395	9	2	0.5724	14	2	0.3882	8	1	1.18114	0.48516	7.52992	1.31634	0.0994963	1.73377	0.997382
ENSMUSP00000107585	ENSMUSG00000025212	Sfxn3	Sfxn3 Q91V61 "Sideroflexin-3 "	0.7477	25	3	0.4361	29	3	0.433	17	3	0.902517	0.0266252	1.07626	1.15278	0.47173	5.2216	1.13285	0.685298	3.14164
ENSMUSP00000025912	ENSMUSG00000024960	Plcb3	Plcb3 P51432 "1-phosphatidylinositol-4,5-bisphosphate phosphodiesterase beta-3 (EC 3.1.4.11)(Phosphoinositide phospholipase C-beta-3)(Phospholipase C-beta-3)(PLC-beta-3)"	0.2609	56	2	0.2536	56	3	0.2601	57	3	0.577405			0.653108	0.0893752	1.80077	0.789356	0.147362	1.55432
ENSMUSP00000119298	ENSMUSG00000027620	Rbm39	Rbm39 Q0VGU9;Q3TJP1;Q3U313;Q3UXT6;Q3UZ51 "Rbm39 protein ";"Putative uncharacterized protein Fragment ";"Putative uncharacterized proteinRNA binding motif protein 39 ;";"Putative uncharacterized protein Fragment ";"Putative uncharacterized protein Fragment "	0.5267	49	4	0.4389	34	4	0.4843	33	3	0.973752	0.535776	1.12905	1.13438	0.327406	1.41012	0.936155	0.654157	1.72395
ENSMUSP00000044604	ENSMUSG00000036678	Aaas	Aaas P58742 "Aladin (Adracalin)"	0.1886	23	5	0.1593	18	2	0.1832	19	3	1.26746	0.0863458	1.33733	0.8624	0.601774	13.5195	1.24341	0.232567	1.7398
ENSMUSP00000003622	ENSMUSG00000003528	Slc25a1	Slc25a1 Q3TDH6;Q8JZU2 "Putative uncharacterized protein ";"Putative uncharacterized proteinSolute carrier family 25 (Mitochondrial carrier, citrate transporter), member 1 ;"	0.492	38	4	0.4823	41	4	0.3794	28	5	0.704777	0.0268716	1.31516	0.751291	0.0102639	1.17028	0.933451	0.470444	1.27135
ENSMUSP00000102980	ENSMUSG00000004043	Stat5a	Stat5a P42230 "Signal transducer and activator of transcription 5A (Mammary gland factor)"	0.2421	32	5	0.2661	34	5	0.2043	28	4	0.988777	0.881379	1.21781	0.99122	0.937535	1.34114	1.04858	0.718448	1.46368
ENSMUSP00000085253	ENSMUSG00000064147	Rab44	Rab44 Q8CB87 "Ras-related protein Rab-44 "	0.3393	43	5	0.3807	38	3	0.2552	39	4	0.593486	0.0634753	1.7657	0.41653	0.0177667	1.36429	0.508164	0.00337468	1.28694
ENSMUSP00000026446	ENSMUSG00000025381	Cnpy2	Cnpy2 Q9QXT0 "Protein canopy homolog 2 Precursor (MIR-interacting saposin-like protein)(Transmembrane protein 4)(Putative secreted protein ZSIG9)"	0.5549	15	2	0.4396	12	4	0.4505	13	2	1.08546	0.612921	4.46847	1.03149	0.452206	1.12129	1.06817	0.191387	1.29662
ENSMUSP00000107743	ENSMUSG00000031352	Hccs	Hccs P53702 "Cytochrome c-type heme lyase (CCHL)(EC 4.4.1.17)(Holocytochrome c-type synthase)"	0.3125	16	3	0.25	13	2	0.4265	18	5	1.24159	0.00325768	1.05472	1.17239			1.03202	0.771456	1.32516
ENSMUSP00000021375	ENSMUSG00000020986	Sec23a	Sec23a Q01405 "Protein transport protein Sec23A (SEC23-related protein A)"	0.2562	38	4	0.2497	35	4	0.234	30	5	1.14743	0.449743	1.65658	0.975684	0.884871	1.64446	0.881648	0.230771	1.28098
ENSMUSP00000078132	ENSMUSG00000063445	Nmral1	Nmral1 Q8K2T1 "NmrA-like family domain-containing protein 1 "	0.4548	19	3	0.5113	23	7	0.6375	27	8	0.959414	0.508434	1.25024	0.941679	0.54767	1.25967	0.949325	0.520465	1.20501
ENSMUSP00000112638	ENSMUSG00000028779	Pef1	Pef1 Q8BFY6 "Peflin (PEF protein with a long N-terminal hydrophobic domain)(Penta-EF hand domain-containing protein 1)"	0.5127	18	3	0.2109	10	2	0.3382	11	1	0.959362	0.870826	2.63541	0.952527	0.770251	5.14182	0.833001
ENSMUSP00000117410	ENSMUSG00000055067	Smyd3	Smyd3 Q9CWR2 "SET and MYND domain-containing protein 3 (EC 2.1.1.43)(Zinc finger MYND domain-containing protein 1)"	0.2967	18	2	0.1822	14	2	0.1612	15	2	0.824114	0.386997	5.53005	0.817604	0.0474885	1.21073	0.852671	0.494951	7.33921
ENSMUSP00000040779	ENSMUSG00000041278	Ttc1	Ttc1 Q91Z38 "Tetratricopeptide repeat protein 1 (TPR repeat protein 1)"	0.444	16	5	0.296	15	2	0.3493	15	2	1.20893	0.0303826	1.17396	1.08499	0.399774	2.12229	1.04992	0.222785	1.25345
ENSMUSP00000035170	ENSMUSG00000032560	Dnajc13	Dnajc13 D4AFX7;Q3UQJ7;Q3UX52;Q8CHD7 "Receptor mediated endocytosis-8 ";"Putative uncharacterized protein Fragment ";"Putative uncharacterized protein Fragment ";"MKIAA0678 protein Fragment "	0.2236	34	3	0.1739	23	2	0.1346	24	2	0.933651	0.76758	2.39683	0.876404	0.0331865	1.0914	1.14914	0.458608	4.71334
ENSMUSP00000026625	ENSMUSG00000025545	Clybl	Clybl Q8R4N0 "Citrate lyase subunit beta-like protein, mitochondrial Precursor (Citrate lyase beta-like)(EC 4.1.-.-)"	0.5385	26	3	0.503	20	4	0.3462	25	3	0.735609	0.0591757	1.40009	0.857723	0.348884	1.55417	1.00953	0.979371	4.04994
ENSMUSP00000078721	ENSMUSG00000005615	Pcyt1a	Pcyt1a P49586 "Choline-phosphate cytidylyltransferase A (EC 2.7.7.15)(Phosphorylcholine transferase A)(CTP:phosphocholine cytidylyltransferase A)(CCT A)(CT A)(CCT-alpha)"	0.4932	22	4	0.4169	22	3				0.84627	0.322632	1.56776	0.686605	0.174233	2.18452
ENSMUSP00000021471	ENSMUSG00000021072	Tmx1	Tmx1 Q8VBT0 "Thioredoxin-related transmembrane protein 1 Precursor (Thioredoxin domain-containing protein 1)"	0.4676	18	3	0.3309	12	4	0.3201	15	4	1.09034	0.285926	1.29432	1.03427	0.235816	1.07521	1.02078	0.743999	1.2005
ENSMUSP00000091163	ENSMUSG00000070002	Ell	Ell O08856 "RNA polymerase II elongation factor ELL (Eleven-nineteen lysine-rich leukemia protein)"	0.299	31	3	0.3123	34	4	0.1628	26	3	1.14715	0.125937	1.26133	0.854678	0.37263	1.61276	1.06201	0.700559	1.79189
ENSMUSP00000007296	ENSMUSG00000007080	Pole	Pole Q9WVF7 "DNA polymerase epsilon catalytic subunit A (EC 2.7.7.7)(DNA polymerase II subunit A)"	0.2124	80	3	0.1936	86	2	0.1656	76	4	1.02499	0.442421	1.11829	0.79743	0.51391	20.1795	1.07902	0.564432	1.45467
ENSMUSP00000108542	ENSMUSG00000035437	Rabgap1	Rabgap1 A2AWA9 "Rab GTPase-activating protein 1 (Rab6 GTPase-activating protein GAPCenA)(GAP and centrosome-associated protein)"	0.313	46	4	0.1852	33	3	0.2039	30	2	1.09233	0.35583	1.29441	1.166	0.0683029	1.19983	1.11702	0.708401	17.3215
ENSMUSP00000108834	ENSMUSG00000030102	Itpr1	Itpr1 P11881 "Inositol 1,4,5-trisphosphate receptor type 1 (Type 1 inositol 1,4,5-trisphosphate receptor)(Type 1 InsP3 receptor)(IP3 receptor isoform 1)(InsP3R1)(IP3R 1)(Inositol 1,4,5-trisphosphate-binding protein P400)(Purkinje cell protein 1)(Protein PCD-6)"	0.2136	102	3				0.1829	96	4	0.920942	0.62955	1.87445				0.99297	0.934724	1.28704
ENSMUSP00000025178	ENSMUSG00000024319	Vps52	Vps52 Q8C754 "Vacuolar protein sorting-associated protein 52 homolog "	0.3914	50	1	0.2988	48	3	0.3568	41	1	0.827805			0.948093	0.266063	1.3509
ENSMUSP00000042207	ENSMUSG00000036698	Eif2c2	Eif2c2 Q8CJG0 "Protein argonaute-2 (Argonaute2)(mAgo2)(EC 3.1.26.n1)(Protein slicer)(Piwi/argonaute family protein meIF2C2)(Eukaryotic translation initiation factor 2C 2)(eIF-2C 2)(eIF2C 2)"	0.243	38	3	0.2163	27	4	0.2907	42	2	0.884901	0.118901	1.22104	1.07857	0.166393	1.16474	1.11844	0.157184	1.43114
ENSMUSP00000075762	ENSMUSG00000026926	Pmpca	Pmpca Q9DC61 "Mitochondrial-processing peptidase subunit alpha Precursor (EC 3.4.24.64)(Alpha-MPP)(P-55)"	0.3645	35	2	0.3053	29	3	0.2786	32	5	1.04454	0.48925	1.70786	0.946067	0.65247	1.57641	1.10588	0.522998	1.49125
ENSMUSP00000025490	ENSMUSG00000024594	Prrc1	Prrc1 Q3UPH1 "Protein PRRC1 "	0.4334	19	3	0.395	20	2	0.3296	17	4	0.864271	0.347598	3.08382	0.927152	0.495753	2.58138	0.9592	0.739657	1.43855
ENSMUSP00000065836	ENSMUSG00000052533	Nup188	Nup188 Q6ZQH8 "Nucleoporin NUP188 homolog "	0.2354	61	3	0.1603	52	0	0.1751	63	3	1.2286	0.0717467	1.28532				1.22453	0.444744	2.51717
ENSMUSP00000082326	ENSMUSG00000025326	Ube3a	Ube3a C6EQH4;Q3TPQ9;Q5DTH1;Q8BNS1;Q8CE29 "ASL1/Ube3a fusion protein ";"Putative uncharacterized protein Fragment ";"MKIAA4216 protein Fragment ";"Putative uncharacterized protein Fragment ";"Putative uncharacterized proteinUbiquitin protein ligase E3A ;"	0.3389	58	3	0.3102	56	2	0.3168	60	5	0.876928	0.338683	1.57342	0.846813			0.823716	0.272262	1.52683
ENSMUSP00000028117	ENSMUSG00000026775	Yme1l1	Yme1l1 O88967 "ATP-dependent metalloprotease YME1L1 (EC 3.4.24.-)(YME1-like protein 1)(ATP-dependent metalloprotease FtsH1)"	0.3385	41	3	0.2503	35	3	0.372	39	3	1.12143	0.553385	2.01086	0.747555	0.13491	1.67081	1.03584	0.920182	3.81095
ENSMUSP00000032060	ENSMUSG00000029993	Nfu1	Nfu1 Q9QZ23 "NFU1 iron-sulfur cluster scaffold homolog, mitochondrial Precursor (HIRA-interacting protein 5)(mHIRIP5)"	0.2852	17	3	0.418	20	4	0.3906	20	3	1.1483	0.13681	1.27902	1.03371	0.52103	1.15668	0.989915	0.817177	1.18041
ENSMUSP00000101811	ENSMUSG00000025793	Hgs	Hgs B1ATZ0 "HGF-regulated tyrosine kinase substrate "	0.2572	44	3	0.2337	43	2	0.3316	59	3	1.27304	0.162761	1.61566	1.18122	0.03654	1.12929	1.20868	0.162681	1.87598
ENSMUSP00000113258	ENSMUSG00000028657	Ppt1	Ppt1 Q3TEL0 "Palmitoyl-protein thioesterase 1Putative uncharacterized protein ;"	0.2517	18	3	0.3013	19	2	0.3046	22	3	0.936196	0.630019	1.65487	0.713605	0.563869	190.013	0.84665	0.457985	2.1931
ENSMUSP00000043724	ENSMUSG00000040723	Rcsd1	Rcsd1 Q3UZA1 "CapZ-interacting protein (Protein kinase substrate CapZIP)"	0.4969	24	2	0.2401	20	3	0.3236	27	3	0.58833	0.0103295	1.11558	0.586963	0.027402	1.47332	0.401383	0.0296406	1.99716
ENSMUSP00000022496	ENSMUSG00000021929	Kpna3	Kpna3 O35344 "Importin subunit alpha-3 (Karyopherin subunit alpha-3)(Importin alpha Q2)(Qip2)"	0.2802	19	5	0.3916	25	3	0.428	27	7	0.810569	0.0229415	1.17628	0.88813	0.220948	1.3371	0.895716	0.14465	1.17439
ENSMUSP00000075011	ENSMUSG00000031974	Abcb10	Abcb10 Q9JI39 "ATP-binding cassette sub-family B member 10, mitochondrial Precursor (ATP-binding cassette transporter 10)(ABC transporter 10 protein)(ABC-mitochondrial erythroid protein)(ABC-me protein)"	0.4042	59	6	0.3287	52	2	0.3049	57	6	0.758439	0.0370805	1.28662	0.732101	0.12814	2.24447	1.05831	0.616047	1.31356
ENSMUSP00000019697	ENSMUSG00000078762	Haus5	Haus5 Q9D786 "HAUS augmin-like complex subunit 5 "	0.3086	32	3	0.3473	29	4	0.2439	29	2	1.0086	0.898356	1.29037	1.07219	0.131857	1.11385	1.0686	0.826302	20.3464
ENSMUSP00000104467	ENSMUSG00000001472	Tcf25	Tcf25 Q8R3L2 "Transcription factor 25 (TCF-25)(Nuclear localized protein 1)"	0.2796	30	1	0.2115	29	1	0.3134	42	2	1.18996			0.895061			1.05258	0.555325	2.1715
ENSMUSP00000089198	ENSMUSG00000047547	Cltb	Cltb Q6IRU5 "Clathrin light chain B (Lcb)"	0.4265	12	5	0.2749	13	4	0.3791	16	6	1.22342	0.0040615	1.09906	1.30543	0.0578307	1.32715	1.00295	0.955368	1.13753
ENSMUSP00000016138	ENSMUSG00000015994	Fnta	Fnta Q61239 "Protein farnesyltransferase/geranylgeranyltransferase type-1 subunit alpha (EC 2.5.1.58)(EC 2.5.1.59)(CAAX farnesyltransferase subunit alpha)(Ras proteins prenyltransferase subunit alpha)(FTase-alpha)(Type I protein geranyl-geranyltransferase subuni /.../a)(GGTase-I-alpha)"	0.3554	21	4	0.2865	17	3	0.3873	18	4	0.749963	0.361297	2.34436	0.955541	0.58161	1.35039	1.20588	0.396593	1.82908
ENSMUSP00000034524	ENSMUSG00000032026	Rexo2	Rexo2 Q9D8S4 "Oligoribonuclease, mitochondrial Precursor (EC 3.1.-.-)(Small fragment nuclease)(RNA exonuclease 2 homolog)"	0.5063	24	2	0.5907	21	3	0.5148	36	2	1.03817	0.192658	1.16021	0.813943	0.177946	1.54322	0.787834	0.0882541	1.52616
ENSMUSP00000030404	ENSMUSG00000028651	Ppie	Ppie Q9QZH3 "Peptidyl-prolyl cis-trans isomerase E (PPIase E)(EC 5.2.1.8)(Rotamase E)(Cyclophilin E)(Cyclophilin-33)"	0.5349	37	2	0.5382	32	2				1.46201	0.121995	2.55044	0.933241	0.110278	1.16604
ENSMUSP00000113370	ENSMUSG00000030530	Furin	Furin P23188 "Furin Precursor (EC 3.4.21.75)(Paired basic amino acid residue-cleaving enzyme)(PACE)(Dibasic-processing enzyme)(Prohormone convertase 3)"	0.2573	34	3	0.1488	24	1	0.1753	28	1	1.15674	0.173479	1.35219	0.932794			1.11067
ENSMUSP00000072406	ENSMUSG00000029547	Ints1	Ints1 Q6P4S8 "Integrator complex subunit 1 (Int1)"	0.2228	102	3	0.2003	80	2	0.2142	96	1	1.09247	0.52095	1.63733	0.922526			1.05626
ENSMUSP00000033875	ENSMUSG00000031485	Prosc	Prosc Q9Z2Y8 "Proline synthase co-transcribed bacterial homolog protein "	0.4234	23	5				0.4854	26	4	1.02746	0.737493	1.2328				0.962037	0.217562	1.08236
ENSMUSP00000022060	ENSMUSG00000021576	Pdcd6	Pdcd6 P12815 "Programmed cell death protein 6 (Probable calcium-binding protein ALG-2)(PMP41)(ALG-257)"	0.4031	16	3	0.5864	19	3	0.6178	20	3	0.997934	0.985914	1.56302	1.00015	0.99919	1.74535	1.24666	0.030695	1.18548
ENSMUSP00000024981	ENSMUSG00000024165	Hn1l	Hn1l Q6PGH2 "Hematological and neurological expressed 1-like protein (HN1-like protein)"	0.4158	14	4	0.3053	8	2	0.4368	9	5	1.22094	0.0874616	1.28885	1.01248	0.494713	1.16766	1.14716	0.374984	1.46532
ENSMUSP00000124523	ENSMUSG00000063694	Cycs	Cycs Q56A15 "Cytochrome c, somaticMCG119910Putative uncharacterized protein ;;"	0.6286	12	4	0.4762	10	5	0.4571	6	3	0.790874	0.0297842	1.21056	1.03685	0.617095	1.20394	1.02997	0.510919	1.17379
ENSMUSP00000029147	ENSMUSG00000027618	Nfs1	Nfs1 Q9Z1J3 "Cysteine desulfurase, mitochondrial Precursor (m-Nfs1)(EC 2.8.1.7)"	0.4466	41	4	0.3682	37	3	0.4749	34	1	1.03202	0.795149	1.42422	0.980118	0.812129	1.37638	1.14003
ENSMUSP00000049146	ENSMUSG00000038957	Edc3	Edc3 Q8K2D3 "Enhancer of mRNA-decapping protein 3 (YjeF domain-containing protein 1)"	0.4075	31	3	0.3681	33	2	0.2461	31	3	1.14541	0.0663018	1.17165	1.15861	0.744419	81.9635	1.06544	0.631962	1.62781
ENSMUSP00000058990	ENSMUSG00000034951	Cog7	Cog7 Q3UM29 "Conserved oligomeric Golgi complex subunit 7 (COG complex subunit 7)(Component of oligomeric Golgi complex 7)"	0.2429	38	2				0.2351	27	2	1.21887	0.0874399	1.41566				1.12081	0.266454	1.90531
ENSMUSP00000023128	ENSMUSG00000000555	Itga5	Itga5 P11688 "Integrin alpha-5 Precursor (Fibronectin receptor subunit alpha)(Integrin alpha-F)(VLA-5)(CD49 antigen-like family member E)(CD49e antigen) [Contains Integrin alpha-5 heavy chain;Integrin alpha-5 light chain]"	0.2089	31	4	0.1795	38	3				0.753276	0.00703899	1.14604	0.72819	0.0390214	1.32024
ENSMUSP00000034989	ENSMUSG00000032418	Me1	Me1 P06801 "NADP-dependent malic enzyme (NADP-ME)(EC 1.1.1.40)(Malic enzyme 1)"	0.2937	28	2	0.2343	28	3				0.69367	0.0574729	1.52302	0.716379	0.404603	3.9333
ENSMUSP00000029386	ENSMUSG00000027809	Etfdh	Etfdh Q921G7 "Electron transfer flavoprotein-ubiquinone oxidoreductase, mitochondrial Precursor (ETF-ubiquinone oxidoreductase)(ETF-QO)(EC 1.5.5.1)(Electron-transferring-flavoprotein dehydrogenase)(ETF dehydrogenase)"	0.2305	20	2	0.2386	20	1	0.2873	26	1	0.933264	0.609604	3.47987	0.82476			1.43838
ENSMUSP00000043865	ENSMUSG00000032020	Ubash3b	Ubash3b Q8BGG7 "Ubiquitin-associated and SH3 domain-containing protein B (Suppressor of T-cell receptor signaling 1)(STS-1)(Cbl-interacting protein p70)"	0.2853	28	1	0.2022	21	2	0.1944	26	2	1.89807			1.91626	0.119486	4.8041	1.43868	0.108834	2.22077
ENSMUSP00000044790	ENSMUSG00000042502	Cd2bp2	Cd2bp2 Q9CWK3 "CD2 antigen cytoplasmic tail-binding protein 2 (CD2 cytoplasmic domain-binding protein 2)(CD2 tail-binding protein 2)"	0.2719	13	3	0.3158	13	3	0.2719	22	3	1.13383	0.0682811	1.16063	0.934814	0.704993	1.94312	0.817425	0.235135	1.67635
ENSMUSP00000016396	ENSMUSG00000016252	Atp5e	Atp5e P56382 "ATP synthase subunit epsilon, mitochondrial (ATPase subunit epsilon)"	0.7885	12	2	0.5577	8	2	0.6154	11	1	0.92576	0.506315	2.71769	0.819156	0.295593	3.55881	1.06016
ENSMUSP00000061501	ENSMUSG00000049076	Acap2	Acap2 Q6ZQK5 "Arf-GAP with coiled-coil, ANK repeat and PH domain-containing protein 2 (Centaurin-beta-2)(Cnt-b2)"	0.3532	54	3	0.2962	44	2	0.2454	43	2	1.00454	0.987463	2.99961	0.874548	0.654878	16.9085	1.11099	0.714308	16.0747
[truncated: 2,096 more rows]
